# Supplementary material for: Transcriptome Analysis Reveals Norathyriol Prolongs the Lifespan via Regulating Metabolism in C. elegans
Source: Metabolites. 2024 Dec 19;14(12):716. doi: 10.3390/metabo14120716 (PMC11678140; doi:10.3390/metabo14120716)
Supplement: Supplementary file 1 [file metabolites-14-00716-s001.zip]

Archive with 1 entries (1 files):
- metabolites-3358852-supplementary.xlsx
