# Supplementary material for: Transcriptome Analysis Reveals Norathyriol Prolongs the Lifespan via Regulating Metabolism in C. elegans
Source: Metabolites. 2024 Dec 19;14(12):716. doi: 10.3390/metabo14120716 (PMC11678140; doi:10.3390/metabo14120716)
Supplement: Supplementary file 1 [file metabolites-14-00716-s001.zip › metabolites-3358852-supplementary.xlsx]

## Sheet: Supplementary Table S1
Supplementary Table S1: List of genes differentially regulated by NL treatment in C. elegans
Gene_id	Gene name	Gene description	FC(Treated/Control)	Log2FC(Treated/Control)	Pvalue	Padjust
WBGene00010062	lipl-1	Lipase [Source:UniProtKB/TrEMBL;Acc:Q93789]	34.484	5.10787	7.20845e-60	8.80584e-56
WBGene00019495	sdz-24	SKN-1 Dependent Zygotic transcript [Source:UniProtKB/TrEMBL;Acc:O16689]	6.827	2.77128	1.40985e-13	3.40344e-11
WBGene00020797	T25D3.3	-	6.667	2.73708	7.54763e-10	4.02628e-08
WBGene00009429	irg-5	Infection Response protein [Source:UniProtKB/TrEMBL;Acc:O02357]	6.459	2.69137	1.55528e-15	7.59972e-13
WBGene00008584	irg-4	Infection Response protein [Source:UniProtKB/TrEMBL;Acc:Q19223]	6.225	2.63815	1.17929e-14	4.11606e-12
WBGene00003473	mtl-1	Metallothionein-1 [Source:UniProtKB/Swiss-Prot;Acc:P17511]	5.944	2.57138	4.09273e-18	7.14239e-15
WBGene00016845	C50F7.5	-	5.596	2.48442	5.31878e-10	3.05043e-08
WBGene00000618	col-41	COLlagen [Source:UniProtKB/TrEMBL;Acc:Q22369]	5.035	2.33205	1.23018e-07	3.15935e-06
WBGene00000013	abf-2	Antibacterial factor-related peptide 2 [Source:UniProtKB/Swiss-Prot;Acc:G5EC68]	4.929	2.30136	1.86533e-12	3.16483e-10
WBGene00000213	asm-3	Putative sphingomyelin phosphodiesterase asm-3 [Source:UniProtKB/Swiss-Prot;Acc:Q9UAY4]	4.69	2.2295	1.62359e-07	4.08103e-06
WBGene00000606	col-17	COLlagen [Source:UniProtKB/TrEMBL;Acc:P91248]	4.461	2.15729	1.12829e-06	2.07577e-05
WBGene00013306	Y57G11C.8	-	4.363	2.12518	1.27754e-06	2.3155e-05
WBGene00011321	fil-1	Fasting Induced Lipase [Source:UniProtKB/TrEMBL;Acc:Q22060]	4.354	2.12224	1.06142e-08	3.8938e-07
WBGene00004987	spp-2	SaPosin-like Protein family [Source:UniProtKB/TrEMBL;Acc:Q8MPX7]	4.294	2.10229	9.58476e-22	3.90291e-18
WBGene00018731	F53A9.8	-	4.258	2.09005	3.65835e-10	2.19071e-08
WBGene00019368	K03H6.2	-	4.236	2.08286	7.01034e-09	2.71868e-07
WBGene00004397	rol-6	Cuticle collagen rol-6 [Source:UniProtKB/Swiss-Prot;Acc:P20784]	4.132	2.0468	3.38291e-06	5.40205e-05
WBGene00017498	pud-4	Protein Up-regulated in Daf-2(Gf) [Source:UniProtKB/TrEMBL;Acc:M1ZMJ3]	4.016	2.0057	4.88582e-17	4.97377e-14
WBGene00010124	F55G11.4	-	3.905	1.96549	4.62916e-06	7.06873e-05
WBGene00002090	ins-7	Probable insulin-like peptide beta-type 4 [Source:UniProtKB/Swiss-Prot;Acc:Q23430]	3.863	1.94976	1.16418e-07	3.02589e-06
WBGene00017501	pud-3	5C820; Protein Up-regulated in Daf-2(Gf) [Source:UniProtKB/TrEMBL;Acc:G5EEV5]	3.862	1.94922	1.03128e-14	3.70534e-12
WBGene00017714	F22F1.2	-	3.848	1.94426	2.96509e-07	6.71953e-06
WBGene00021236	pud-1.2	Protein Up-regulated in Daf-2(Gf) [Source:UniProtKB/TrEMBL;Acc:G5EET8]	3.807	1.92847	7.5943e-16	4.41771e-13
WBGene00022597	ZC395.5	-	3.8	1.92586	3.91828e-07	8.41224e-06
WBGene00011262	pho-8	Intestinal acid PHOsphatase [Source:UniProtKB/TrEMBL;Acc:P90949]	3.796	1.92443	4.06958e-09	1.70839e-07
WBGene00008483	E04D5.4	-	3.715	1.89332	1.84358e-06	3.19903e-05
WBGene00003096	lys-7	Lysozyme-like protein 7 [Source:UniProtKB/Swiss-Prot;Acc:O16202]	3.55	1.82762	9.76938e-13	1.89433e-10
WBGene00022663	glrx-21	GLutaRedoXin [Source:UniProtKB/TrEMBL;Acc:Q9N4P2]	3.529	1.81944	2.89498e-05	1
WBGene00023501	F11E6.11	-	3.528	1.81889	1.78197e-06	3.10535e-05
WBGene00017500	pud-2.2	Protein Up-regulated in Daf-2(Gf) [Source:UniProtKB/TrEMBL;Acc:G5EBF3]	3.436	1.78077	9.20158e-16	5.10939e-13
WBGene00017490	pud-2.1	Protein Up-regulated in Daf-2(Gf) [Source:UniProtKB/TrEMBL;Acc:G5EBF3]	3.401	1.76588	1.44182e-15	7.37793e-13
WBGene00013079	ttr-26	TransThyretin-Related family domain [Source:UniProtKB/TrEMBL;Acc:Q9XXR5]	3.333	1.73681	4.73348e-11	3.82941e-09
WBGene00021625	Y47D7A.13	-	3.328	1.73448	2.04797e-05	0.000245756
WBGene00019105	asp-8	ASpartyl Protease [Source:UniProtKB/TrEMBL;Acc:O16338]	3.285	1.71602	5.32273e-08	1.56616e-06
WBGene00000039	acn-1	Inactive angiotensin-converting enzyme-related protein [Source:UniProtKB/Swiss-Prot;Acc:Q18581]	3.278	1.71266	4.42237e-05	0.000477663
WBGene00013637	Y105C5A.13	-	3.271	1.70955	8.97628e-05	1
WBGene00009895	scl-2	SCP-Like extracellular protein [Source:UniProtKB/TrEMBL;Acc:J7RNK2]	3.268	1.70827	3.8378e-11	3.3662e-09
WBGene00014472	MTCE.33	-	3.251	1.70097	2.55863e-07	5.90856e-06
WBGene00000753	col-180	COLlagen [Source:UniProtKB/TrEMBL;Acc:Q18620]	3.249	1.6999	0.00012787	0.00116571
WBGene00010125	dod-22	Downstream Of DAF-16 (Regulated by DAF-16) [Source:UniProtKB/TrEMBL;Acc:Q9XUE0]	3.247	1.69927	8.8409e-06	0.000122034
WBGene00004818	skr-12	SKR-12; SKp1 Related (Ubiquitin ligase complex component); Skp1p homolog [Source:UniProtKB/TrEMBL;Acc:G5EGD5]	3.228	1.69058	1.87574e-09	9.05696e-08
WBGene00012683	asp-17	ASpartyl Protease [Source:UniProtKB/TrEMBL;Acc:Q8MYN5]	3.22	1.68715	3.24886e-09	1.42251e-07
WBGene00005017	sqt-2	SQuaT [Source:UniProtKB/TrEMBL;Acc:O17209]	3.205	1.68034	0.000132747	0.00120299
WBGene00007331	pho-11	Putative acid phosphatase 11 [Source:UniProtKB/Swiss-Prot;Acc:Q09451]	3.172	1.66548	9.88449e-32	6.03745e-28
WBGene00017660	F21C10.11	-	3.145	1.65302	2.25744e-05	0.000266701
WBGene00011979	T24B8.5	-	3.125	1.64378	1.57006e-09	7.70276e-08
WBGene00007404	best-5	Bestrophin homolog 5 [Source:UniProtKB/Swiss-Prot;Acc:P34319]	3.12	1.64161	1.01057e-05	0.000137169
WBGene00015890	C17C3.5	-	3.11	1.6368	1.22067e-07	3.15258e-06
WBGene00000665	col-90	Putative cuticle collagen 90 [Source:UniProtKB/Swiss-Prot;Acc:P34340]	3.081	1.62345	0.000232932	0.00191335
WBGene00010128	F55G11.8	-	3.048	1.60794	3.2109e-07	7.13171e-06
WBGene00050904	Y70C5A.3	-	3.043	1.60534	0.000109411	0.00102733
WBGene00007909	C34B4.4	-	2.997	1.58372	0.00017043	1
WBGene00000649	col-73	COLlagen [Source:UniProtKB/TrEMBL;Acc:P91250]	2.968	1.56963	0.000415946	0.00308512
WBGene00044772	T23E7.6	-	2.96	1.5656	0.000266792	0.00214982
WBGene00008917	F17C11.6	-	2.957	1.56408	1.70705e-08	5.85767e-07
WBGene00021583	clec-72	C-type LECtin [Source:UniProtKB/TrEMBL;Acc:Q9N3W5]	2.933	1.55247	0.000423584	0.00313416
WBGene00014454	MTCE.7	-	2.928	1.55004	4.04024e-16	2.59766e-13
WBGene00017658	F21C10.9	-	2.896	1.53388	5.9952e-05	0.000616476
WBGene00271648	H06O01.5	-	2.895	1.53358	0.000404382	1
WBGene00022040	Y65B4BR.1	-	2.889	1.53033	0.000461842	0.00337029
WBGene00008494	F01D5.3	-	2.886	1.52894	9.39814e-05	0.000899747
WBGene00007875	dod-24	Downstream Of DAF-16 (Regulated by DAF-16) [Source:UniProtKB/TrEMBL;Acc:Q9XUH3]	2.856	1.51382	2.4387e-06	4.05109e-05
WBGene00000551	clx-1	CoLlagen sequence X-hybridizing [Source:UniProtKB/TrEMBL;Acc:Q18756]	2.848	1.50976	0.000664635	0.00454856
WBGene00012968	Y48A6B.7	-	2.833	1.50246	2.97482e-11	2.79542e-09
WBGene00219308	W06G6.20	-	2.827	1.49914	0.00035273	0.00269303
WBGene00022574	ZC239.16	-	2.823	1.49743	0.000574147	0.00401706
WBGene00007097	B0024.4	-	2.819	1.49528	3.64939e-06	5.74497e-05
WBGene00044340	nspc-5	Nematode Specific Peptide family, group C [Source:UniProtKB/TrEMBL;Acc:G5EDF2]	2.815	1.49308	0.00039408	0.002948
WBGene00022642	lipl-5	Lipase [Source:UniProtKB/TrEMBL;Acc:O61866]	2.814	1.4928	3.76334e-12	4.89074e-10
WBGene00009805	F47B8.4	-	2.781	1.47572	1.46993e-05	0.000187635
WBGene00000983	dhs-20	DeHydrogenases, Short chain [Source:UniProtKB/TrEMBL;Acc:Q20012]	2.778	1.47422	2.79773e-09	1.26115e-07
WBGene00000928	dao-2	Dauer or Aging adult Overexpression [Source:UniProtKB/TrEMBL;Acc:Q86LS4]	2.778	1.47404	0.000159938	0.00139657
WBGene00077757	E02H4.7	-	2.769	1.46958	0.000140269	0.00125441
WBGene00009486	F36G9.7	-	2.764	1.46674	2.40942e-05	0.000281391
WBGene00020938	clec-218	C-type LECtin [Source:UniProtKB/TrEMBL;Acc:Q4W528]	2.762	1.46561	1.89402e-07	4.59073e-06
WBGene00003474	mtl-2	Metallothionein-2 [Source:UniProtKB/Swiss-Prot;Acc:P17512]	2.753	1.46085	1.41115e-17	1.72386e-14
WBGene00044638	F23A7.8	-	2.747	1.45784	1.23809e-09	6.19858e-08
WBGene00004398	rol-8	Cuticle collagen 6 [Source:UniProtKB/Swiss-Prot;Acc:P18831]	2.726	1.44659	0.00108473	0.00678847
WBGene00020137	T01B10.5	-	2.692	1.42881	0.000285903	0.00227827
WBGene00007946	ugt-33	UDP-GlucuronosylTransferase [Source:UniProtKB/TrEMBL;Acc:Q18470]	2.689	1.4272	2.2837e-05	0.000268696
WBGene00235133	T26H5.14	-	2.678	1.42104	0.00110767	0.0068818
WBGene00045388	lfor-1	-	2.669	1.41633	0.000879974	1
WBGene00004811	skr-5	SKp1 Related (Ubiquitin ligase complex component) [Source:UniProtKB/TrEMBL;Acc:Q9XU27]	2.663	1.41309	0.000712696	0.00481809
WBGene00008891	clec-42	C-type LECtin [Source:UniProtKB/TrEMBL;Acc:Q9XV91]	2.657	1.40956	0.000870112	0.00567501
WBGene00001752	gst-4	Glutathione S-transferase 4 [Source:UniProtKB/Swiss-Prot;Acc:Q21355]	2.634	1.3973	1.67164e-11	1.77572e-09
WBGene00013699	Y106G6D.2	-	2.633	1.39653	3.50293e-06	5.54297e-05
WBGene00015759	C14C6.5	-	2.632	1.39615	5.38824e-05	0.000565974
WBGene00044289	Y37F4.8	-	2.627	1.39323	0.00124537	0.00758396
WBGene00018489	F46E10.2	5H1 [Source:UniProtKB/TrEMBL;Acc:G5EDS0]	2.626	1.39311	5.695e-05	0.000593095
WBGene00009449	F35H8.4	-	2.609	1.38356	0.00157923	0.00926158
WBGene00017499	pud-1.1	Protein Up-regulated in Daf-2(Gf) [Source:UniProtKB/TrEMBL;Acc:G5EET8]	2.608	1.38275	2.78975e-08	9.06372e-07
WBGene00005188	srg-31	Serpentine receptor class gamma-31 [Source:UniProtKB/Swiss-Prot;Acc:O61892]	2.6	1.37857	0.00099612	0.00637434
WBGene00010256	hrg-3	Heme Responsive protein [Source:UniProtKB/TrEMBL;Acc:Q20983]	2.596	1.37605	0.00197242	0.0110224
WBGene00011167	chil-23	CHItinase-Like [Source:UniProtKB/TrEMBL;Acc:G5EBF8]	2.595	1.37561	0.0019128	0.010773
WBGene00021540	Y42H9AR.5	-	2.587	1.37148	0.00130525	0.0078857
WBGene00010740	K10D3.6	-	2.584	1.36964	6.23592e-06	9.07961e-05
WBGene00045251	F54F7.9	-	2.575	1.36462	0.000935633	0.00606028
WBGene00016664	C45E5.1	-	2.575	1.36459	9.27348e-05	0.000889205
WBGene00007315	C04H5.7	-	2.567	1.36013	1.15918e-07	3.02575e-06
WBGene00008575	scl-24	SCP-Like extracellular protein [Source:UniProtKB/TrEMBL;Acc:Q9XXP4]	2.554	1.35271	0.002121	0.0116398
WBGene00010742	K10D6.2	-	2.552	1.35137	0.000407516	0.0030318
WBGene00000722	col-149	COLlagen [Source:UniProtKB/TrEMBL;Acc:Q17417]	2.542	1.34607	0.00167059	0.00965372
WBGene00009983	cut-2	Cuticlin-2 [Source:UniProtKB/Swiss-Prot;Acc:P34682]	2.542	1.34586	0.00238996	0.0128786
WBGene00014090	ZK822.2	-	2.541	1.34515	2.51336e-09	1.15861e-07
WBGene00017488	dct-7	DAF-16/FOXO Controlled, germline Tumor affecting [Source:UniProtKB/TrEMBL;Acc:O44494]	2.535	1.34175	0.000243747	0.00198999
WBGene00012212	W02D9.6	-	2.533	1.34059	2.1467e-07	5.10195e-06
WBGene00017378	F11C7.6	-	2.532	1.3402	0.00254578	1
WBGene00045268	ttr-42	TransThyretin-Related family domain [Source:UniProtKB/TrEMBL;Acc:A2V8C3]	2.526	1.33697	1.87387e-08	6.37637e-07
WBGene00001477	fmo-2	Flavin-containing monooxygenase [Source:UniProtKB/TrEMBL;Acc:G5EBJ9]	2.518	1.33227	0.00229499	0.0124381
WBGene00010790	sodh-1	Alcohol dehydrogenase 1 [Source:UniProtKB/Swiss-Prot;Acc:Q17334]	2.512	1.32875	0.000197219	0.00166729
WBGene00019830	hrg-1	Heme transporter hrg-1 [Source:UniProtKB/Swiss-Prot;Acc:Q21642]	2.505	1.32465	0.000114812	0.0010682
WBGene00009487	clec-232	C-type LECtin [Source:UniProtKB/TrEMBL;Acc:O45469]	2.502	1.32288	0.00256042	0.0135933
WBGene00009706	argk-1	ARGinine Kinase [Source:UniProtKB/TrEMBL;Acc:O45518]	2.499	1.32147	2.75366e-05	0.000316451
WBGene00013295	Y57G11B.2	-	2.493	1.31779	3.54225e-07	7.81085e-06
WBGene00000681	col-107	COLlagen [Source:UniProtKB/TrEMBL;Acc:Q86S35]	2.492	1.31749	0.00245651	0.013179
WBGene00004300	ram-2	-	2.492	1.31733	0.00192067	0.0107925
WBGene00006636	tsp-10	TetraSPanin family [Source:UniProtKB/TrEMBL;Acc:B1Q241]	2.491	1.31671	0.000444971	0.00327259
WBGene00012728	Y39G8B.9	-	2.488	1.31484	0.00250644	0.0133706
WBGene00000556	cnc-2	CaeNaCin (Caenorhabditis bacteriocin) [Source:UniProtKB/TrEMBL;Acc:O44611]	2.483	1.31186	0.00197017	0.0110149
WBGene00017072	D2096.5	-	2.481	1.31115	0.000713894	0.00482086
WBGene00002259	lbp-7	Fatty acid-binding protein homolog 7 [Source:UniProtKB/Swiss-Prot;Acc:O02323]	2.481	1.31083	7.70365e-09	2.95009e-07
WBGene00022440	Y110A2AL.3	-	2.479	1.30976	0.000118889	0.00110277
WBGene00044798	tbx-43	T BoX family [Source:UniProtKB/TrEMBL;Acc:Q1T6W8]	2.475	1.30745	0.000584301	0.00408109
WBGene00009493	hrg-4	Heme transporter hrg-4 [Source:UniProtKB/Swiss-Prot;Acc:Q20106]	2.473	1.30639	0.00175192	0.0100194
WBGene00003767	nlp-29	Neuropeptide-like protein 29 QWGYGGY-amide GYGGYGGY-amide GMYGGY-amide GMYGGW-amide [Source:UniProtKB/Swiss-Prot;Acc:O44664]	2.454	1.2952	0.000471214	0.00341826
WBGene00044316	F41G3.21	-	2.452	1.29414	0.000889592	0.00578045
WBGene00016271	irld-23	Insulin/EGF-Receptor L Domain protein [Source:UniProtKB/TrEMBL;Acc:Q18335]	2.452	1.29395	2.3777e-10	1.55326e-08
WBGene00017123	maoc-1	MAO-C-like dehydratase domain [Source:UniProtKB/TrEMBL;Acc:Q19058]	2.452	1.29387	4.91544e-10	2.84583e-08
WBGene00018195	btb-16	BTB (Broad/complex/Tramtrack/Bric a brac) domain protein [Source:UniProtKB/TrEMBL;Acc:O17112]	2.451	1.2933	0.000117869	0.00109497
WBGene00008295	nlp-39	Neuropeptide-Like Protein [Source:UniProtKB/TrEMBL;Acc:O17707]	2.449	1.29232	0.00346828	0.0174308
WBGene00044066	fbxb-66	F-box B protein [Source:UniProtKB/TrEMBL;Acc:Q9XWP5]	2.446	1.29062	0.000182991	0.00156652
WBGene00008113	C46C2.5	-	2.441	1.28741	9.7764e-09	3.65225e-07
WBGene00012627	Y38H6C.15	-	2.44	1.28663	0.00280505	0.0146375
WBGene00019874	R05C11.2	-	2.435	1.28406	0.003473	0.017445
WBGene00014002	ZK593.2	-	2.42	1.27491	0.00157488	0.00924494
WBGene00022674	ZK177.9	-	2.417	1.27313	0.000676576	0.00461148
WBGene00004814	skr-8	SKR-8; SKp1 Related (Ubiquitin ligase complex component) [Source:UniProtKB/TrEMBL;Acc:G5ECY4]	2.415	1.27173	2.90087e-05	0.000330878
WBGene00003769	nlp-31	Neuropeptide-like protein 31 QWGYGGY-amide GYGGYGGY-amide GYGGY-amide GMYGGY-amide PYGGYGW-amide [Source:UniProtKB/Swiss-Prot;Acc:O44662]	2.407	1.26734	6.02259e-05	0.000618772
WBGene00012605	Y38F1A.1	-	2.407	1.26721	0.00210816	0.0115954
WBGene00002067	ifp-1	Intermediate filament protein ifp-1 [Source:UniProtKB/Swiss-Prot;Acc:Q09501]	2.402	1.26434	0.00403485	0.019653
WBGene00020029	R12C12.9	-	2.401	1.26349	2.85779e-06	4.63623e-05
WBGene00003029	lin-44	Abnormal cell lineage protein 44 [Source:UniProtKB/Swiss-Prot;Acc:Q27886]	2.401	1.26339	0.00299183	0.0153628
WBGene00018540	btb-21	-	2.394	1.2597	0.000704926	0.00477349
WBGene00016900	C53C11.2	-	2.394	1.25947	0.00159193	0.00931819
WBGene00044773	C08A9.10	-	2.393	1.25897	2.59746e-09	1.18841e-07
WBGene00004819	skr-13	SKR-13; SKp1 Related (Ubiquitin ligase complex component) [Source:UniProtKB/TrEMBL;Acc:G5EEX4]	2.393	1.25868	5.64754e-06	8.32212e-05
WBGene00044206	T26H5.9	-	2.387	1.25513	0.00394931	0.01932
WBGene00017771	F25B4.8	-	2.387	1.25509	8.81924e-07	1.67552e-05
WBGene00009156	clec-196	C-type LECtin [Source:UniProtKB/TrEMBL;Acc:Q9XVT9]	2.385	1.25381	1.93803e-05	0.000233813
WBGene00003057	lon-3	Cuticle collagen lon-3 [Source:UniProtKB/Swiss-Prot;Acc:Q23628]	2.384	1.25319	0.00164226	1
WBGene00010050	F54D5.4	-	2.373	1.24654	5.18193e-06	7.72924e-05
WBGene00019029	F58B6.1	-	2.372	1.24616	0.00161341	0.00941681
WBGene00009824	gpdh-1	Glycerol-3-phosphate dehydrogenase [NAD(+)] [Source:UniProtKB/TrEMBL;Acc:Q9XTS4]	2.372	1.24587	0.00015119	0.00133065
WBGene00013835	mlt-4	Molting protein MLT-4 [Source:UniProtKB/TrEMBL;Acc:G5EBJ4]	2.37	1.24503	0.000569743	0.00400144
WBGene00020912	W01A11.7	-	2.37	1.2448	0.00316718	0.0161008
WBGene00009296	F31E9.3	-	2.368	1.24373	0.00368038	0.0182688
WBGene00017105	E02H9.7	-	2.366	1.24249	4.80373e-07	1.00467e-05
WBGene00020472	lips-11	LIPaSe related [Source:UniProtKB/TrEMBL;Acc:O17375]	2.364	1.24148	0.00465521	0.0221277
WBGene00021135	W10G11.2	-	2.363	1.24042	6.65034e-09	2.60386e-07
WBGene00008490	F01D4.8	-	2.361	1.23954	0.00165863	0.00959366
WBGene00201398	F31C3.16	-	2.359	1.23829	0.00404009	1
WBGene00003099	lys-10	LYSozyme [Source:UniProtKB/TrEMBL;Acc:O61518]	2.357	1.23667	0.00503235	0.0236807
WBGene00011821	cdf-2	Cation Diffusion Facilitator family [Source:UniProtKB/TrEMBL;Acc:Q22541]	2.356	1.23654	0.000156068	0.00136668
WBGene00009215	thn-2	THaumatiN family [Source:UniProtKB/TrEMBL;Acc:Q19876]	2.351	1.23333	8.41158e-11	6.38235e-09
WBGene00194793	W04G3.13	-	2.351	1.23319	0.00242425	0.0130576
WBGene00003766	nlp-28	Neuropeptide-like protein 28 QWGYGGY-amide GYGGYGGY-amide GMYGGY-amide GMYGGW-amide [Source:UniProtKB/Swiss-Prot;Acc:O44665]	2.349	1.23217	5.63827e-05	0.000588191
WBGene00019480	K07C11.8	-	2.344	1.22907	0.000138476	0.00124293
WBGene00016217	C29F9.2	3A339 [Source:UniProtKB/TrEMBL;Acc:G5ED94]	2.343	1.22838	0.0024321	0.0130826
WBGene00235094	K08D9.9	-	2.342	1.22765	0.00133016	0.00800454
WBGene00010960	atp-6	ATP synthase subunit a [Source:UniProtKB/Swiss-Prot;Acc:P24888]	2.342	1.22751	4.59705e-15	1.87192e-12
WBGene00018153	F37C12.10	-	2.34	1.2264	7.30309e-05	0.000724144
WBGene00021491	comt-4	Catechol-O-MethylTransferase family [Source:UniProtKB/TrEMBL;Acc:Q965W4]	2.338	1.22497	0.000707029	0.00478508
WBGene00016064	acd-1	-	2.333	1.22226	0.00573564	1
WBGene00021190	Y14H12A.1	-	2.331	1.22097	0.000248284	0.00202473
WBGene00007112	B0035.13	-	2.33	1.22056	1.81694e-07	4.43915e-06
WBGene00017258	F08F1.4	-	2.33	1.22044	2.19507e-06	3.70884e-05
WBGene00004816	skr-10	SKR-10; SKp1 Related (Ubiquitin ligase complex component) [Source:UniProtKB/TrEMBL;Acc:G5EG39]	2.33	1.22031	5.43954e-07	1.10565e-05
WBGene00020747	T24A6.7	-	2.329	1.21971	0.00248462	0.0133007
WBGene00012821	Y43F8B.11	-	2.328	1.2193	1.93887e-05	0.000233813
WBGene00009090	fipr-3	FIP (Fungus-Induced Protein) Related [Source:UniProtKB/TrEMBL;Acc:Q8I4K7]	2.326	1.21804	0.005121	0.0240331
WBGene00010041	F54C9.3	-	2.325	1.21753	3.05722e-06	4.94663e-05
WBGene00009877	F49C12.7	-	2.325	1.21734	3.02468e-10	1.86613e-08
WBGene00015805	C15H9.11	-	2.323	1.21629	6.16376e-05	0.000629993
WBGene00018601	F48C1.9	-	2.317	1.21214	0.00167421	0.00966549
WBGene00008838	F15A4.2	-	2.31	1.20791	0.000402089	0.00299873
WBGene00008323	C55A1.6	-	2.309	1.20709	0.0065967	1
WBGene00001778	gst-30	Glutathione S-Transferase [Source:UniProtKB/TrEMBL;Acc:Q23520]	2.308	1.20684	0.0053964	0.0250751
WBGene00019208	lips-14	-	2.307	1.20597	0.00292157	0.0151094
WBGene00195233	F31E9.11	-	2.302	1.20285	0.00280052	0.0146264
WBGene00011592	T07F10.6	-	2.3	1.20161	0.00258137	0.0136629
WBGene00019236	H23N18.5	-	2.299	1.20084	0.00690763	0.0305848
WBGene00010965	ctc-2	Cytochrome c oxidase subunit 2 [Source:UniProtKB/Swiss-Prot;Acc:P24894]	2.299	1.2008	7.00674e-08	1.95868e-06
WBGene00015683	C10G8.4	-	2.296	1.19928	4.84829e-07	1.0107e-05
WBGene00005654	srr-3	Serpentine Receptor, class R [Source:UniProtKB/TrEMBL;Acc:O45459]	2.296	1.19891	0.0048243	0.0227631
WBGene00016097	C25E10.8	-	2.295	1.19874	2.87471e-09	1.277e-07
WBGene00017481	F15B10.3	-	2.294	1.19777	1.81921e-05	0.000222234
WBGene00020631	T20F7.3	Kinase [Source:UniProtKB/TrEMBL;Acc:O02167]	2.294	1.19764	0.00708443	0.0311981
WBGene00007811	C29F7.2	-	2.293	1.19728	4.14475e-05	0.000452883
WBGene00017294	F09E10.1	-	2.29	1.19545	1.01491e-05	0.000137339
WBGene00008916	clec-221	C-type LECtin [Source:UniProtKB/TrEMBL;Acc:Q19516]	2.286	1.19298	0.00333214	0.0168413
WBGene00011774	ttr-54	TransThyretin-Related family domain [Source:UniProtKB/TrEMBL;Acc:Q22499]	2.286	1.19251	6.1571e-06	8.98627e-05
WBGene00011097	nhr-206	Nuclear Hormone Receptor family [Source:UniProtKB/TrEMBL;Acc:N1NTC6]	2.284	1.1916	0.00726813	0.0318577
WBGene00010507	K02E2.6	-	2.284	1.19146	3.29465e-05	0.000369921
WBGene00007937	C34E11.4	-	2.283	1.19074	0.00040399	0.00300923
WBGene00004815	skr-9	SKR-9; SKp1 Related (Ubiquitin ligase complex component) [Source:UniProtKB/TrEMBL;Acc:G5EFA9]	2.282	1.19049	0.000305772	0.00240522
WBGene00004219	ptr-4	PaTched Related family [Source:UniProtKB/TrEMBL;Acc:Q95YD0]	2.281	1.18968	0.0074553	0.0325264
WBGene00006454	aex-4	t-SNARE protein aex-4 [Source:UniProtKB/Swiss-Prot;Acc:G5EEN8]	2.279	1.18859	2.3114e-06	3.86796e-05
WBGene00017102	E02H9.4	-	2.278	1.18798	0.00536555	0.0249507
WBGene00001753	gst-5	Probable glutathione S-transferase 5 [Source:UniProtKB/Swiss-Prot;Acc:Q09596]	2.278	1.18765	5.58589e-08	1.62572e-06
WBGene00023486	K08B4.7	Cystatin [Source:UniProtKB/TrEMBL;Acc:Q688A2]	2.277	1.18726	0.000662722	0.00454055
WBGene00007963	cyp-25A1	CYtochrome P450 family [Source:UniProtKB/TrEMBL;Acc:Q27477]	2.276	1.18661	1.92301e-05	0.000232589
WBGene00004192	prx-2	PeRoXisome assembly factor [Source:UniProtKB/TrEMBL;Acc:Q23601]	2.275	1.1857	0.00209328	0.0115343
WBGene00019313	btb-10	BTB (Broad/complex/Tramtrack/Bric a brac) domain protein [Source:UniProtKB/TrEMBL;Acc:O17253]	2.273	1.18442	0.00137651	0.00824693
WBGene00007691	C23H4.2	Carboxylic ester hydrolase [Source:UniProtKB/TrEMBL;Acc:Q93251]	2.272	1.18419	0.00112717	0.00697899
WBGene00008335	C55A6.6	-	2.267	1.18053	0.000365242	0.00276615
WBGene00206494	C15H11.16	-	2.265	1.17953	0.00690204	0.030578
WBGene00007421	C07H4.1	-	2.265	1.17951	2.9392e-07	6.69874e-06
WBGene00007808	best-7	Bestrophin homolog [Source:UniProtKB/TrEMBL;Acc:Q18303]	2.264	1.1788	0.00134137	0.00805611
WBGene00007605	asp-10	ASpartyl Protease [Source:UniProtKB/TrEMBL;Acc:Q18020]	2.263	1.17794	2.82833e-05	0.000324118
WBGene00019197	H14A12.5	-	2.259	1.17579	5.07581e-05	0.000536849
WBGene00007649	C17G1.2	-	2.259	1.17544	1.64632e-07	4.10437e-06
WBGene00045272	F59C12.4	-	2.256	1.17376	6.16791e-05	0.000629993
WBGene00044081	D1086.11	-	2.253	1.1716	2.21226e-06	3.73274e-05
WBGene00008628	ttr-21	TransThyretin-Related family domain [Source:UniProtKB/TrEMBL;Acc:O17776]	2.248	1.16889	7.83788e-06	0.000110308
WBGene00010238	F58B4.5	-	2.248	1.16873	3.85523e-06	6.03015e-05
WBGene00006650	tts-1	-	2.248	1.16839	1.09991e-05	0.000146847
WBGene00044109	K02E11.10	-	2.247	1.16785	0.00500853	1
WBGene00009803	F47B8.2	-	2.246	1.16726	0.000194556	0.0016482
WBGene00007855	C31H5.4	-	2.245	1.16674	5.01603e-07	1.03857e-05
WBGene00010007	F53H4.2	-	2.243	1.16573	5.65227e-08	1.62572e-06
WBGene00010065	F54F7.3	-	2.24	1.16355	1.02837e-08	3.7839e-07
WBGene00021226	Y19D10A.11	-	2.24	1.16325	0.00845039	1
WBGene00012778	Y42A5A.3	-	2.238	1.16232	0.00288016	0.0149384
WBGene00007558	C14A4.7	-	2.238	1.16208	0.00132852	0.00799862
WBGene00007146	B0334.6	-	2.238	1.16203	0.0076085	0.0330414
WBGene00013704	Y106G6D.8	-	2.237	1.16154	1.57747e-05	0.000197847
WBGene00017485	F15E6.4	-	2.236	1.16061	0.000298023	0.00235946
WBGene00000742	col-169	COLlagen [Source:UniProtKB/TrEMBL;Acc:Q86NE4]	2.235	1.16051	0.00372123	1
WBGene00011622	T08G5.1	-	2.235	1.1604	0.00865367	0.0363526
WBGene00045473	F30A10.14	-	2.234	1.15978	1.85181e-05	0.000225765
WBGene00021137	W10G11.4	-	2.233	1.15915	0.00886036	0.0370172
WBGene00001387	far-3	Fatty Acid/Retinol binding protein [Source:UniProtKB/TrEMBL;Acc:Q19478]	2.231	1.15774	2.0585e-05	0.000246777
WBGene00010046	F54D1.1	-	2.23	1.15676	0.00618294	1
WBGene00017131	E04F6.15	-	2.229	1.15627	2.84703e-06	4.62492e-05
WBGene00012383	ttr-17	TransThyretin-Related family domain [Source:UniProtKB/TrEMBL;Acc:Q9XWL1]	2.227	1.15492	1.40428e-07	3.55906e-06
WBGene00011430	T04C12.8	-	2.225	1.15379	0.000512765	0.00366526
WBGene00018448	F45D11.1	-	2.224	1.15348	0.0092459	1
WBGene00015339	C02E7.6	-	2.223	1.15278	0.0032562	1
WBGene00000599	col-10	Cuticle collagen 10 [Source:UniProtKB/Swiss-Prot;Acc:Q17460]	2.223	1.15228	0.00703986	0.0310429
WBGene00010719	K09E4.1	-	2.221	1.15132	0.00394444	0.01932
WBGene00045392	pals-35	Protein containing ALS2cr12 (ALS2CR12) domain [Source:UniProtKB/TrEMBL;Acc:A5A8R5]	2.221	1.15122	0.000108056	0.00101696
WBGene00044953	D2096.13	-	2.219	1.14984	0.000967651	0.0062224
WBGene00020299	T07A9.12	-	2.218	1.14898	0.000107719	0.00101457
WBGene00000756	col-183	COLlagen [Source:UniProtKB/TrEMBL;Acc:Q19111]	2.217	1.14863	0.00824144	0.0350548
WBGene00045401	eol-1	Enhanced Olfactory Learning [Source:UniProtKB/TrEMBL;Acc:A5JYX9]	2.215	1.14711	0.00178257	0.0101709
WBGene00019700	btb-11	BTB (Broad/complex/Tramtrack/Bric a brac) domain protein [Source:UniProtKB/TrEMBL;Acc:O17223]	2.21	1.14433	0.00401252	0.0195833
WBGene00077770	M04D5.3	-	2.205	1.14057	4.40339e-08	1.34817e-06
WBGene00010440	ttr-51	TransThyretin-Related family domain [Source:UniProtKB/TrEMBL;Acc:O62289]	2.204	1.13986	6.26721e-11	4.90771e-09
WBGene00014108	ZK856.7	-	2.202	1.13862	9.36701e-08	2.52599e-06
WBGene00009048	cth-1	CystaTHionine gamma lyase [Source:UniProtKB/TrEMBL;Acc:O45391]	2.201	1.13795	1.27711e-06	2.3155e-05
WBGene00017539	F17E9.2	-	2.2	1.13721	0.00310106	0.0158306
WBGene00001244	elo-6	Elongation of very long chain fatty acids protein 6 [Source:UniProtKB/Swiss-Prot;Acc:Q20303]	2.199	1.13707	0.000340609	0.00261691
WBGene00017541	F17E9.4	-	2.198	1.13605	2.03433e-07	4.86329e-06
WBGene00010963	nduo-4	NADH-ubiquinone oxidoreductase chain 4 [Source:UniProtKB/Swiss-Prot;Acc:P24892]	2.193	1.13274	2.26967e-09	1.07466e-07
WBGene00007336	C05C12.4	-	2.191	1.13137	4.32642e-09	1.79767e-07
WBGene00008336	C55A6.7	-	2.19	1.13115	0.0058289	0.0266788
WBGene00010645	fecl-1	FErroChelatase-Like [Source:UniProtKB/TrEMBL;Acc:G5EBW5]	2.189	1.13051	4.51352e-08	1.37499e-06
WBGene00017041	D2007.1	-	2.189	1.13015	9.66521e-06	0.000131922
WBGene00019203	ttr-47	TransThyretin-Related family domain [Source:UniProtKB/TrEMBL;Acc:O61977]	2.188	1.12969	9.44973e-07	1.77324e-05
WBGene00007283	clec-222	C-type LECtin [Source:UniProtKB/TrEMBL;Acc:O62024]	2.187	1.12911	1.08947e-08	3.96606e-07
WBGene00010597	K06A4.7	-	2.187	1.12896	2.7516e-07	6.29466e-06
WBGene00011325	T01C3.11	-	2.186	1.12834	0.0110571	0.0439835
WBGene00004779	ser-4	SERotonin/octopamine receptor family; Serotonin receptor [Source:UniProtKB/TrEMBL;Acc:G5EGH0]	2.186	1.12827	0.00111816	0.00693372
WBGene00011850	T20B3.1	-	2.186	1.12816	0.00169634	0.00977477
WBGene00009349	F32H5.3	-	2.185	1.12784	0.00525016	0.0245262
WBGene00020722	T23B12.8	Glycoprotein hormone beta 5 [Source:UniProtKB/TrEMBL;Acc:G5EEJ3]	2.185	1.12754	0.000171945	0.00148159
WBGene00013352	lon-8	-	2.185	1.12739	0.00729222	0.0319519
WBGene00045417	Y37H2A.13	-	2.184	1.12697	0.000317772	0.00247886
WBGene00008794	F14D7.7	-	2.182	1.12559	0.0112339	0.0445274
WBGene00001941	his-67	Histone H4 [Source:UniProtKB/Swiss-Prot;Acc:P62784]	2.18	1.12425	0.000150943	0.00132943
WBGene00012947	Y47H9C.1	-	2.176	1.12175	0.00603348	0.0273944
WBGene00001104	dsl-2	Delta-like protein [Source:UniProtKB/TrEMBL;Acc:O45203]	2.176	1.12163	5.65519e-06	8.32335e-05
WBGene00022515	ttr-48	TransThyretin-Related family domain [Source:UniProtKB/TrEMBL;Acc:Q23378]	2.175	1.12098	5.33337e-08	1.56616e-06
WBGene00044783	T26H5.10	-	2.174	1.12024	0.011272	0.0446009
WBGene00000169	aqp-1	AQuaPorin or aquaglyceroporin related [Source:UniProtKB/TrEMBL;Acc:Q8IG23]	2.173	1.11991	5.43674e-05	0.000570088
WBGene00020099	R144.11	-	2.17	1.11793	7.28824e-05	0.000723259
WBGene00011870	T20G5.8	-	2.17	1.11793	0.00210458	0.0115861
WBGene00016221	C29F9.6	-	2.17	1.11783	0.0114052	0.0449583
WBGene00007301	C04F12.7	-	2.169	1.1169	0.0110256	0.0438869
WBGene00019418	fbxb-54	F-box B protein [Source:UniProtKB/TrEMBL;Acc:O44865]	2.165	1.11463	0.0120975	1
WBGene00012820	Y43F8B.10	-	2.163	1.11312	0.00596096	0.0271643
WBGene00018910	F56A4.2	C-type LECtin [Source:UniProtKB/TrEMBL;Acc:G5EBG4]	2.162	1.11239	1.99797e-12	3.17877e-10
WBGene00021224	clec-209	C-type LECtin [Source:UniProtKB/TrEMBL;Acc:G5EBG4]	2.162	1.11239	1.99797e-12	3.17877e-10
WBGene00003446	msp-53	Major sperm protein 19/31/40/45/50/51/53/59/61/65/81/113/142 [Source:UniProtKB/Swiss-Prot;Acc:P53017]	2.161	1.11187	0.01103	0.0438901
WBGene00007458	ule-4	UPF0375 protein ule-4 [Source:UniProtKB/Swiss-Prot;Acc:O62053]	2.159	1.11042	8.90772e-07	1.68678e-05
WBGene00001066	dpy-4	DumPY: shorter than wild-type [Source:UniProtKB/TrEMBL;Acc:O62432]	2.158	1.10954	0.0111534	0.0442659
WBGene00012247	W04E12.2	-	2.156	1.10863	0.00784832	0.0338464
WBGene00010133	F55H12.2	-	2.155	1.10793	0.000290897	0.00231406
WBGene00018643	drd-50	Dietary restriction down regulated [Source:UniProtKB/TrEMBL;Acc:Q9GZE5]	2.155	1.10757	0.00101885	0.00647907
WBGene00001768	gst-20	Glutathione S-Transferase [Source:UniProtKB/TrEMBL;Acc:G5EC71]	2.154	1.10708	7.4409e-06	0.000105328
WBGene00015190	B0432.9	-	2.153	1.10668	0.0105983	0.0425884
WBGene00007440	C08E8.4	-	2.153	1.10657	5.00032e-06	7.50416e-05
WBGene00013393	Y62H9A.5	-	2.153	1.10638	3.91531e-08	1.21562e-06
WBGene00010967	nduo-5	NADH-ubiquinone oxidoreductase chain 5 [Source:UniProtKB/Swiss-Prot;Acc:P24896]	2.152	1.10585	9.89942e-12	1.14086e-09
WBGene00077437	Y59H11AR.6	-	2.151	1.10481	0.000253499	0.00206037
WBGene00002254	lbp-2	Fatty acid-binding protein homolog 2 [Source:UniProtKB/Swiss-Prot;Acc:Q20224]	2.15	1.10456	3.27519e-06	5.24374e-05
WBGene00045400	C54D10.13	-	2.148	1.10284	0.00105704	0.00664726
WBGene00000966	dhs-2	DeHydrogenases, Short chain [Source:UniProtKB/TrEMBL;Acc:O01758]	2.147	1.10244	0.00438331	0.0209676
WBGene00000535	cpi-1	Cystatin [Source:UniProtKB/TrEMBL;Acc:G5EDZ9]	2.147	1.10217	5.87904e-12	7.11073e-10
WBGene00010348	H01G02.1	-	2.147	1.10216	9.19396e-08	2.48481e-06
WBGene00004990	spp-5	SaPosin-like Protein family [Source:UniProtKB/TrEMBL;Acc:Q86FL8]	2.144	1.10041	1.66368e-08	5.7411e-07
WBGene00011286	ttr-29	TransThyretin-Related family domain [Source:UniProtKB/TrEMBL;Acc:Q22034]	2.143	1.09949	0.00163836	0.00951667
WBGene00020887	T28B4.4	-	2.141	1.09813	0.00543027	0.025175
WBGene00013702	Y106G6D.6	-	2.141	1.09802	1.35489e-06	2.44119e-05
WBGene00008541	F07A5.2	-	2.14	1.09774	0.0135322	0.0514821
WBGene00044107	F58G6.9	-	2.14	1.09771	0.00019244	0.00163267
WBGene00235391	F38A5.22	-	2.14	1.09748	5.91808e-05	0.000610087
WBGene00044665	F59A6.12	-	2.137	1.0955	4.11811e-05	0.000450962
WBGene00007599	C15A11.7	-	2.136	1.0949	7.14137e-05	0.000711574
WBGene00011394	T03D8.7	-	2.136	1.09485	0.0136373	1
WBGene00010953	clec-190	C-type LECtin [Source:UniProtKB/TrEMBL;Acc:Q9NAP0]	2.136	1.09468	0.000427828	0.00316098
WBGene00007397	C07A4.2	-	2.135	1.09452	0.00390392	0.0191556
WBGene00007419	C07E3.9	Phospholipase A(2) [Source:UniProtKB/TrEMBL;Acc:Q17790]	2.135	1.09421	1.65235e-06	2.91271e-05
WBGene00000984	dhs-21	L-xylulose reductase [Source:UniProtKB/Swiss-Prot;Acc:Q21929]	2.135	1.09418	1.33753e-06	2.41705e-05
WBGene00020458	fbxa-70	-	2.133	1.0932	0.0129326	0.0498064
WBGene00018236	fbxb-71	F-box B protein [Source:UniProtKB/TrEMBL;Acc:Q20225]	2.133	1.09307	0.00431935	0.0207574
WBGene00010495	K02B12.2	-	2.133	1.09256	0.00015136	0.00133119
WBGene00194717	ZC239.22	-	2.132	1.09198	0.00614075	0.0277732
WBGene00011763	T14B1.1	-	2.131	1.09135	0.0114813	0.0451856
WBGene00012880	Y45F10C.4	UPF0375 protein Y45F10C.4 [Source:UniProtKB/Swiss-Prot;Acc:O45944]	2.126	1.08783	1.44258e-05	0.000185111
WBGene00010019	F54B8.4	-	2.124	1.08676	0.00191091	0.0107674
WBGene00021197	Y17G9A.4	-	2.123	1.08621	2.1258e-08	7.13427e-07
WBGene00018273	F41C3.7	-	2.123	1.08605	0.0141883	0.0534292
WBGene00002253	lbp-1	Fatty acid-binding protein homolog 1 [Source:UniProtKB/Swiss-Prot;Acc:Q20223]	2.12	1.08422	9.67644e-07	1.81022e-05
WBGene00020686	T22D1.8	-	2.12	1.08409	0.00917731	0.038055
WBGene00017574	F18F11.1	-	2.115	1.08058	5.79929e-05	0.000601601
WBGene00000601	col-12	Cuticle collagen 12 [Source:UniProtKB/Swiss-Prot;Acc:P20630]	2.113	1.07962	0.0142867	0.0537168
WBGene00194681	F40D4.16	-	2.113	1.07954	0.011278	0.0446009
WBGene00009512	bigr-1	-	2.112	1.07877	1.08192e-05	0.000144761
WBGene00004193	prx-3	PeRoXisome assembly factor [Source:UniProtKB/TrEMBL;Acc:Q18028]	2.111	1.07818	4.5531e-06	6.97875e-05
WBGene00017135	EEED8.4	Putative RNA-binding protein EEED8.4 [Source:UniProtKB/Swiss-Prot;Acc:Q09295]	2.11	1.07724	0.00388208	0.0190916
WBGene00020862	fip-2	Fungus-Induced Protein [Source:UniProtKB/TrEMBL;Acc:Q23052]	2.109	1.07657	0.000133658	0.00120589
WBGene00043982	B0403.6	-	2.109	1.0763	0.000840563	0.0055058
WBGene00012213	W02D9.7	-	2.108	1.07595	3.53152e-07	7.81085e-06
WBGene00044921	F53C11.9	-	2.108	1.07583	0.000561795	0.00395556
WBGene00255426	C04G2.14	-	2.107	1.07541	0.000167322	0.00144965
WBGene00011683	phat-6	PHAryngeal gland Toxin-related [Source:UniProtKB/TrEMBL;Acc:Q22373]	2.106	1.07476	0.00171048	0.00982377
WBGene00016635	C44B11.6	-	2.105	1.07408	0.00380873	0.0188218
WBGene00003755	nlp-17	Neuropeptide-Like Protein [Source:UniProtKB/TrEMBL;Acc:O62455]	2.105	1.07355	0.00829602	0.035238
WBGene00013980	dos-1	Delta and osm-11 homolog protein 1 [Source:UniProtKB/Swiss-Prot;Acc:P34636]	2.101	1.07106	0.00943888	0.0388495
WBGene00012442	Y15E3A.3	-	2.099	1.06954	0.00958754	0.0393289
WBGene00010959	nduo-1	NADH-ubiquinone oxidoreductase chain 1 [Source:UniProtKB/Swiss-Prot;Acc:P24887]	2.097	1.06834	4.1307e-08	1.27105e-06
WBGene00009544	F38E11.9	-	2.094	1.06626	0.00208957	0.0115191
WBGene00015783	C15B12.1	Putative sarcosine oxidase [Source:UniProtKB/Swiss-Prot;Acc:Q18006]	2.093	1.0659	0.000528692	0.00376369
WBGene00077701	poml-3	PON (Paraoxonase) and MEC-6 Like [Source:UniProtKB/TrEMBL;Acc:B1V898]	2.093	1.06573	0.00146039	0.0086729
WBGene00013989	ZK512.11	-	2.093	1.06555	0.00947899	0.0389621
WBGene00013080	Y51A2D.13	-	2.09	1.06351	1.67842e-05	0.000208159
WBGene00009721	F45D3.1	-	2.089	1.06304	0.0142107	0.053497
WBGene00015427	C04E6.13	-	2.089	1.0625	0.0102094	0.0413522
WBGene00194674	F23D12.11	-	2.088	1.06223	9.25766e-05	0.000888386
WBGene00022751	msrp-2	MS Related Protein [Source:UniProtKB/TrEMBL;Acc:O44898]	2.087	1.0612	0.0127775	1
WBGene00009096	fipr-1	FIP (Fungus-Induced Protein) Related [Source:UniProtKB/TrEMBL;Acc:Q8I4K6]	2.085	1.05989	0.00642757	0.0288992
WBGene00001716	grl-7	GRound-Like (Grd related) [Source:UniProtKB/TrEMBL;Acc:O18015]	2.081	1.05744	0.00554607	1
WBGene00010648	K08C7.6	-	2.081	1.05723	7.42952e-05	0.000734296
WBGene00013904	ugt-6	UDP-glucuronosyltransferase [Source:UniProtKB/TrEMBL;Acc:Q23334]	2.08	1.05661	1.26986e-07	3.24531e-06
WBGene00010644	K07G5.5	-	2.079	1.05594	0.00170818	0.0098198
WBGene00001156	ech-7	Enoyl-CoA Hydratase [Source:UniProtKB/TrEMBL;Acc:Q9NEZ8]	2.077	1.05447	4.24334e-05	0.00046077
WBGene00014150	ZK909.6	CES-2 region pioneer [Source:UniProtKB/TrEMBL;Acc:Q94127]	2.071	1.05047	0.000142387	0.00127149
WBGene00044692	fbxb-91	F-box B protein [Source:UniProtKB/TrEMBL;Acc:Q2V078]	2.071	1.05039	0.00207933	0.011473
WBGene00020143	T01C8.2	-	2.071	1.05025	2.82379e-05	0.000323901
WBGene00003706	nhr-116	Nuclear Hormone Receptor family; Nuclear receptor NHR-116 [Source:UniProtKB/TrEMBL;Acc:G5EE21]	2.071	1.05022	0.00517693	0.0242397
WBGene00010064	F54F7.2	-	2.069	1.04914	7.60431e-10	4.03888e-08
WBGene00045183	T28C6.10	-	2.068	1.04825	0.0160093	0.0590667
WBGene00017060	D2063.1	-	2.067	1.04737	0.0184773	0.0658842
WBGene00269434	sqst-5	SeQueSTosome related [Source:UniProtKB/TrEMBL;Acc:A0A168H2N7]	2.065	1.04607	0.00279709	0.0146147
WBGene00009773	lipl-2	Lipase [Source:UniProtKB/TrEMBL;Acc:Q20449]	2.062	1.04419	0.00411461	0.0199619
WBGene00019674	K12C11.3	-	2.061	1.04336	0.0129936	0.0500252
WBGene00007495	C09G9.5	-	2.061	1.04311	0.0170938	0.0623135
WBGene00010568	K04G2.10	-	2.06	1.04288	0.00010322	0.000976713
WBGene00019214	H20E11.2	-	2.059	1.04205	0.0132946	0.0507839
WBGene00010724	K09E9.1	-	2.058	1.04106	6.52944e-05	0.000660842
WBGene00019814	R02C2.1	-	2.058	1.04092	0.00784928	0.0338464
WBGene00010921	fbxb-4	-	2.056	1.03985	0.0131085	0.0502623
WBGene00016056	C24D10.5	-	2.054	1.03873	0.000305402	0.00240522
WBGene00017127	E04F6.8	-	2.054	1.03814	1.22756e-05	0.000161593
WBGene00011439	T04F3.4	-	2.053	1.03756	0.0159991	0.0590667
WBGene00011839	T19C4.5	-	2.052	1.03693	0.000123003	0.00113063
WBGene00019012	F57C9.6	-	2.052	1.03673	0.00552158	0.0255208
WBGene00194652	F15H9.8	-	2.05	1.03575	0.0181359	1
WBGene00022650	ZK84.2	-	2.048	1.03397	0.0135791	0.0516446
WBGene00007958	C35C5.9	-	2.047	1.03317	0.00298821	0.0153507
WBGene00015076	B0238.12	-	2.045	1.03188	0.00105878	0.00664993
WBGene00015103	B0280.7	-	2.042	1.02967	0.0153399	1
WBGene00019923	fbxc-29	F-box C protein [Source:UniProtKB/TrEMBL;Acc:A3KFD9]	2.041	1.0293	0.00426745	0.0205484
WBGene00022496	fbxa-92	F-box A protein [Source:UniProtKB/TrEMBL;Acc:Q95Y60]	2.04	1.02854	0.0207425	0.0721498
WBGene00009069	F23A7.4	-	2.039	1.02818	0.000201301	0.00169592
WBGene00045414	T19H5.7	-	2.039	1.02808	0.00997424	0.0406262
WBGene00005833	srw-86	Serpentine Receptor, class W [Source:UniProtKB/TrEMBL;Acc:O62076]	2.039	1.028	0.00393517	0.0192884
WBGene00016629	C44B7.7	-	2.039	1.02797	9.43643e-05	0.000901999
WBGene00016892	C53A3.2	-	2.039	1.02773	0.00106905	0.00670409
WBGene00008234	C50F4.9	-	2.038	1.02733	0.00276926	0.0144879
WBGene00000594	col-3	COLlagen; COLlagen structural [Source:UniProtKB/TrEMBL;Acc:G5EDG6]	2.036	1.02602	0.0203488	0.0711447
WBGene00011176	R09E10.6	-	2.036	1.02552	0.015437	0.0573709
WBGene00017688	ttr-35	TransThyretin-Related family domain [Source:UniProtKB/TrEMBL;Acc:Q19694]	2.036	1.02549	4.23542e-05	0.00046077
WBGene00008603	F09B9.4	-	2.035	1.02473	3.45067e-06	5.46737e-05
WBGene00013516	Y73F4A.3	-	2.034	1.0244	0.00338354	0.0170728
WBGene00021060	dct-11	DAF-16/FOXO Controlled, germline Tumor affecting [Source:UniProtKB/TrEMBL;Acc:Q23190]	2.031	1.02199	2.74742e-08	8.97392e-07
WBGene00009347	F32H5.1	-	2.03	1.02156	4.55055e-06	6.97875e-05
WBGene00010613	K07A1.6	-	2.03	1.02133	0.00023842	0.00194819
WBGene00005832	srw-85	Serpentine Receptor, class W [Source:UniProtKB/TrEMBL;Acc:O62077]	2.03	1.02117	0.0210938	0.0731426
WBGene00219217	C08F8.15	-	2.028	1.02021	0.0158937	0.0587467
WBGene00219707	linc-8	-	2.028	1.01986	0.0146638	0.0549487
WBGene00044680	F30A10.13	-	2.026	1.01885	0.00187794	0.0106061
WBGene00008389	D1086.2	-	2.026	1.01858	0.00163068	0.00949041
WBGene00007509	C10C5.5	Aminoacylase [Source:UniProtKB/TrEMBL;Acc:Q17900]	2.023	1.01672	0.00256027	0.0135933
WBGene00017364	clec-7	C-type LECtin [Source:UniProtKB/TrEMBL;Acc:Q22955]	2.023	1.0167	0.0106696	0.0428045
WBGene00019956	fbxb-75	F-box B protein [Source:UniProtKB/TrEMBL;Acc:Q86MH2]	2.023	1.01669	0.00265511	0.0139866
WBGene00008680	F11A5.15	-	2.021	1.01476	0.00277107	0.0144912
WBGene00007515	C10C6.7	-	2.021	1.01476	0.00757337	0.0329356
WBGene00003626	nhr-32	Nuclear Hormone Receptor family [Source:UniProtKB/TrEMBL;Acc:Q21372]	2.019	1.01395	1.11641e-06	2.05703e-05
WBGene00009061	pals-14	Protein containing ALS2cr12 (ALS2CR12) domain [Source:UniProtKB/TrEMBL;Acc:G5ED04]	2.018	1.01295	0.0227329	1
WBGene00013073	hmit-1.1	H(+) MyoInositol coTransporter [Source:UniProtKB/TrEMBL;Acc:Q9XXR3]	2.018	1.0127	0.00119184	0.00731265
WBGene00018342	F42A10.6	-	2.017	1.01255	1.8628e-05	0.000226879
WBGene00018969	F56D3.1	-	2.015	1.011	0.020039	0.0703842
WBGene00009681	gipc-2	GIPC (RGS-GAIP Interacting Protein C) homolog [Source:UniProtKB/TrEMBL;Acc:Q20393]	2.015	1.01096	0.018314	0.0654493
WBGene00001991	hot-6	Homolog of Odr-2 (Two); Ly-6-related protein HOT-6 [Source:UniProtKB/TrEMBL;Acc:G5EER8]	2.015	1.01085	0.0131321	0.0503364
WBGene00007130	B0272.4	-	2.015	1.01076	0.0018047	0.0102493
WBGene00195176	Y43F8B.24	-	2.015	1.01074	0.00254658	0.0135505
WBGene00004878	smf-3	NRAMP-like transporter smf-3 [Source:UniProtKB/Swiss-Prot;Acc:Q95XG8]	2.015	1.01056	0.00941409	0.0388129
WBGene00010491	K02B7.3	-	2.014	1.00995	4.24507e-06	6.58094e-05
WBGene00022720	ZK370.6	-	2.012	1.00884	0.00640557	0.0288215
WBGene00004999	spp-14	SaPosin-like Protein family [Source:UniProtKB/TrEMBL;Acc:Q2XN18]	2.011	1.00767	2.3471e-12	3.44771e-10
WBGene00005904	srx-13	Serpentine Receptor, class X [Source:UniProtKB/TrEMBL;Acc:Q7KPX2]	2.011	1.00757	5.19823e-05	0.0005479
WBGene00022562	ZC204.12	-	2.01	1.00727	0.00561784	0.025907
WBGene00021156	Y4C6B.2	-	2.01	1.00713	4.69094e-06	7.1363e-05
WBGene00009408	F35C12.3	-	2.01	1.0069	2.88595e-05	0.000329636
WBGene00021213	Y18H1A.9	-	2.009	1.00639	0.0212773	1
WBGene00003828	nuc-1	Deoxyribonuclease-2 [Source:UniProtKB/Swiss-Prot;Acc:Q17778]	2.009	1.00633	1.5195e-06	2.70192e-05
WBGene00021378	Y37E11B.6	-	2.008	1.00606	0.000227728	0.00187968
WBGene00022591	cuti-1	CUTicle and epithelial Integrity [Source:UniProtKB/TrEMBL;Acc:O02051]	2.007	1.00499	0.00705045	0.0310708
WBGene00012202	W02B12.4	-	2.003	1.00219	0.00051707	0.00369388
WBGene00010539	ttr-2	Transthyretin-like protein 2 [Source:UniProtKB/Swiss-Prot;Acc:P34500]	2.003	1.0019	4.37582e-06	6.75606e-05
WBGene00017540	F17E9.3	-	2.001	1.00085	0.0208253	0.072376
WBGene00003977	pes-2.1	Patterned Expression Site; Pes-2 protein [Source:UniProtKB/TrEMBL;Acc:G5ECQ5]	2	1.00012	4.48369e-05	0.000483432
WBGene00010158	pes-2.2	Patterned Expression Site; Pes-2 protein [Source:UniProtKB/TrEMBL;Acc:G5ECQ5]	2	1.00012	4.48369e-05	0.000483432
WBGene00077761	zip-9	BZIP transcription factor family [Source:UniProtKB/TrEMBL;Acc:A0A1I6CMA8]	0.5	-1.00121	1.75162e-05	0.00021609
WBGene00015418	pac-1	GTPase-activating protein pac-1 [Source:UniProtKB/Swiss-Prot;Acc:P34288]	0.5	-1.00115	1.69602e-08	5.83622e-07
WBGene00001829	hcp-1	HoloCentric chromosome binding Protein [Source:UniProtKB/TrEMBL;Acc:O76447]	0.5	-1.00098	2.65387e-06	4.33999e-05
WBGene00007587	mma-1	-	0.5	-1.00074	8.20758e-08	2.24807e-06
WBGene00044689	arid-1	ARID (AT-rich Interactive Domain-containing protein) homolog [Source:UniProtKB/TrEMBL;Acc:A0A0K3AV74]	0.5	-1.00007	1.73141e-09	8.46034e-08
WBGene00010061	F54E12.2	-	0.499	-1.00371	5.59128e-09	2.23213e-07
WBGene00045419	lsy-12	Histone acetyltransferase [Source:UniProtKB/TrEMBL;Acc:K8ERR8]	0.499	-1.003	9.59474e-09	3.60299e-07
WBGene00004128	pqn-41	Polyglutamine-repeat protein pqn-41 [Source:UniProtKB/Swiss-Prot;Acc:C7IVR4]	0.499	-1.00299	4.31039e-09	1.79712e-07
WBGene00010364	H04D03.3	-	0.499	-1.0016	2.57717e-06	4.23155e-05
WBGene00003827	ntl-4	NOT-Like (Yeast CCR4/NOT complex component) [Source:UniProtKB/TrEMBL;Acc:W6RTE4]	0.498	-1.00566	1.88616e-07	4.58078e-06
WBGene00003891	osm-11	-	0.498	-1.00564	1.09487e-06	2.02038e-05
WBGene00007752	wdfy-3	WD40 and FYVE domain protein [Source:UniProtKB/TrEMBL;Acc:G5EFJ7]	0.498	-1.00523	0.00214826	0.0117471
WBGene00010713	uso-1	USO1 (Yeast transport protein) homolog [Source:UniProtKB/TrEMBL;Acc:G5EGG0]	0.498	-1.00522	1.42392e-06	2.55277e-05
WBGene00021038	W05F2.6	-	0.498	-1.00516	1.06226e-06	1.97512e-05
WBGene00021779	Y51H7C.1	-	0.498	-1.00449	0.000111313	0.00104279
WBGene00007092	B0001.7	-	0.497	-1.00969	7.4867e-06	0.000105854
WBGene00004094	ppw-2	Piwi-like protein [Source:UniProtKB/TrEMBL;Acc:Q9N585]	0.497	-1.00961	0.00053044	0.00376955
WBGene00006803	unc-70	Spectrin beta chain [Source:UniProtKB/TrEMBL;Acc:Q9U9J8]	0.497	-1.00904	0.00122122	0.00746297
WBGene00001225	eif-3.B	Eukaryotic translation initiation factor 3 subunit B [Source:UniProtKB/Swiss-Prot;Acc:Q9XWI6]	0.497	-1.00901	8.90453e-07	1.68678e-05
WBGene00011047	R06A4.2	-	0.497	-1.0074	2.43819e-07	5.68414e-06
WBGene00007907	C34B4.2	-	0.496	-1.01131	1.29027e-07	3.29058e-06
WBGene00004420	rpl-9	60S ribosomal protein L9 [Source:UniProtKB/Swiss-Prot;Acc:Q95Y90]	0.496	-1.01091	9.80723e-10	5.07654e-08
WBGene00008685	mon-2	Monensin-resistant homolog 2 [Source:UniProtKB/Swiss-Prot;Acc:Q19338]	0.496	-1.01057	2.19345e-08	7.34113e-07
WBGene00020028	R12C12.8	-	0.496	-1.01043	1.06471e-06	1.97668e-05
WBGene00004411	rpc-1	DNA-directed RNA polymerase subunit [Source:UniProtKB/TrEMBL;Acc:Q18566]	0.495	-1.01563	4.56079e-07	9.60596e-06
WBGene00000105	alg-1	Argonaute-like [Source:UniProtKB/TrEMBL;Acc:Q3LTR7]	0.495	-1.01526	4.30758e-05	0.000467232
WBGene00021536	Y42H9AR.1	-	0.495	-1.01508	6.54439e-08	1.83363e-06
WBGene00004371	rig-4	Protein sidekick homolog [Source:UniProtKB/Swiss-Prot;Acc:Q9N3X8]	0.495	-1.0149	3.88959e-07	8.40977e-06
WBGene00001214	ego-1	Enhancer of Glp-One (Glp-1); RNA-directed RNA polymerase related EGO-1 [Source:UniProtKB/TrEMBL;Acc:G5EBQ3]	0.495	-1.01481	9.84494e-08	2.62017e-06
WBGene00010012	saeg-1	Suppressor of activated egl-4 protein 1 [Source:UniProtKB/Swiss-Prot;Acc:Q20733]	0.495	-1.01407	0.00050827	0.00364379
WBGene00014243	dcaf-1	DDB1- and CUL4-associated factor homolog 1 [Source:UniProtKB/Swiss-Prot;Acc:Q21106]	0.495	-1.01399	5.67922e-08	1.62858e-06
WBGene00010113	F55D12.5	-	0.494	-1.01885	5.038e-08	1.50302e-06
WBGene00007352	cdc-48.1	Transitional endoplasmic reticulum ATPase homolog 1 [Source:UniProtKB/Swiss-Prot;Acc:P54811]	0.494	-1.01859	1.99256e-10	1.33742e-08
WBGene00001833	hcp-6	HoloCentric chromosome binding Protein [Source:UniProtKB/TrEMBL;Acc:Q95Y84]	0.494	-1.01843	5.38737e-06	7.99662e-05
WBGene00000378	cct-2	T-complex protein 1 subunit beta [Source:UniProtKB/Swiss-Prot;Acc:P47207]	0.494	-1.01777	4.76281e-08	1.43307e-06
WBGene00001589	gip-1	Gamma-tubulin complex component [Source:UniProtKB/TrEMBL;Acc:O61208]	0.494	-1.01775	1.09301e-07	2.87764e-06
WBGene00002174	itx-1	InTestinal NeureXin-like [Source:UniProtKB/TrEMBL;Acc:A0A078BPJ4]	0.494	-1.01729	5.57296e-05	0.000582372
WBGene00021088	W08E12.7	-	0.494	-1.0171	3.3269e-09	1.44631e-07
WBGene00022203	Y73B3A.1	-	0.494	-1.01682	6.04602e-09	2.39799e-07
WBGene00022261	clec-210	C-type LECtin [Source:UniProtKB/TrEMBL;Acc:Q9TXW7]	0.493	-1.02063	0.00435128	0.0208698
WBGene00001137	eat-6	Sodium/potassium-transporting ATPase subunit alpha [Source:UniProtKB/TrEMBL;Acc:P90735]	0.493	-1.01965	1.65714e-07	4.12293e-06
WBGene00000197	aars-2	Alanine--tRNA ligase, cytoplasmic [Source:UniProtKB/Swiss-Prot;Acc:O01541]	0.492	-1.02468	5.61118e-08	1.62572e-06
WBGene00016194	C28H8.3	Uncharacterized helicase C28H8.3 [Source:UniProtKB/Swiss-Prot;Acc:Q09475]	0.492	-1.02396	7.49124e-07	1.45028e-05
WBGene00016977	akap-1	KH domain-containing protein akap-1 [Source:UniProtKB/Swiss-Prot;Acc:Q09285]	0.492	-1.02331	3.05032e-07	6.85538e-06
WBGene00022378	Y94H6A.5	-	0.492	-1.02276	3.03607e-06	4.91891e-05
WBGene00021444	ttc-7	TeTratriCopeptide repeat domain protein related [Source:UniProtKB/TrEMBL;Acc:F8WU09]	0.492	-1.02268	1.30906e-08	4.68959e-07
WBGene00016796	cec-2	C.Elegans Chromodomain protein [Source:UniProtKB/TrEMBL;Acc:U4PMK7]	0.492	-1.02262	1.17763e-09	5.99413e-08
WBGene00022021	Y61A9LA.10	-	0.492	-1.02223	2.70285e-06	4.41417e-05
WBGene00017928	tut-1	Cytoplasmic tRNA 2-thiolation protein 1 [Source:UniProtKB/Swiss-Prot;Acc:O76365]	0.492	-1.02205	1.29933e-06	2.3515e-05
WBGene00014115	gld-4	Poly(A) RNA polymerase gld-4 [Source:UniProtKB/Swiss-Prot;Acc:G5EFL0]	0.492	-1.02195	3.58405e-09	1.53624e-07
WBGene00022361	Y92H12A.5	-	0.491	-1.02743	7.57377e-08	2.09324e-06
WBGene00002694	let-502	Rho-associated protein kinase let-502 [Source:UniProtKB/Swiss-Prot;Acc:P92199]	0.491	-1.02686	1.20594e-08	4.33288e-07
WBGene00021831	Y54E10A.11	E3 ubiquitin-protein ligase listerin [Source:UniProtKB/Swiss-Prot;Acc:Q65XX2]	0.491	-1.02578	1.1815e-06	2.15539e-05
WBGene00011940	T23B5.3	-	0.491	-1.02525	2.14603e-07	5.10195e-06
WBGene00004002	pgp-8	P-GlycoProtein related [Source:UniProtKB/TrEMBL;Acc:G5EG03]	0.491	-1.02511	1.86783e-05	0.000227265
WBGene00011338	sec-31	Yeast SEC homolog [Source:UniProtKB/TrEMBL;Acc:G5EFY6]	0.49	-1.0306	1.47456e-07	3.72946e-06
WBGene00020964	polq-1	DNA polymerase theta [Source:UniProtKB/Swiss-Prot;Acc:A0FLQ6]	0.49	-1.03028	1.53575e-08	5.391e-07
WBGene00010263	wago-4	Piwi-like protein [Source:UniProtKB/TrEMBL;Acc:O62275]	0.49	-1.02846	4.73559e-08	1.42839e-06
WBGene00021097	cdc-37	Probable Hsp90 co-chaperone cdc37 [Source:UniProtKB/Swiss-Prot;Acc:O02108]	0.49	-1.02805	2.87349e-08	9.31103e-07
WBGene00003392	mog-4	Probable pre-mRNA-splicing factor ATP-dependent RNA helicase mog-4 [Source:UniProtKB/Swiss-Prot;Acc:O45244]	0.49	-1.02789	3.6085e-07	7.91409e-06
WBGene00006940	wee-1.3	Membrane-associated tyrosine- and threonine-specific cdc2-inhibitory kinase wee-1.3 [Source:UniProtKB/Swiss-Prot;Acc:O18209]	0.489	-1.03195	3.65617e-10	2.19071e-08
WBGene00009082	dlat-1	Dihydrolipoyllysine-residue acetyltransferase component of pyruvate dehydrogenase complex, mitochondrial [Source:UniProtKB/Swiss-Prot;Acc:Q19749]	0.488	-1.03572	1.95368e-12	3.17877e-10
WBGene00021324	Y34B4A.8	-	0.488	-1.03566	3.09331e-05	0.000349887
WBGene00002219	klp-7	Kinesin-like protein [Source:UniProtKB/TrEMBL;Acc:G5ED75]	0.488	-1.03557	3.05282e-07	6.85538e-06
WBGene00020742	T23H2.3	-	0.488	-1.03486	3.76309e-09	1.60174e-07
WBGene00003047	lis-1	Lissencephaly-1 homolog [Source:UniProtKB/Swiss-Prot;Acc:Q9NDC9]	0.488	-1.03447	1.13465e-06	2.08434e-05
WBGene00006604	tra-1	Sex-determining transformer protein 1 [Source:UniProtKB/Swiss-Prot;Acc:P34708]	0.488	-1.03395	1.40321e-05	0.000181584
WBGene00006528	tba-1	Tubulin alpha chain [Source:UniProtKB/TrEMBL;Acc:H2L2E8]	0.488	-1.03359	1.42089e-13	3.40344e-11
WBGene00004978	spg-7	SPG (Spastic paraplegia) [Source:UniProtKB/TrEMBL;Acc:Q9N3T5]	0.487	-1.03919	2.61233e-07	6.02116e-06
WBGene00002074	ima-3	Importin subunit alpha-3 [Source:UniProtKB/Swiss-Prot;Acc:Q19969]	0.487	-1.03853	5.43442e-09	2.19099e-07
WBGene00006789	unc-54	Myosin-4 [Source:UniProtKB/Swiss-Prot;Acc:P02566]	0.487	-1.03853	4.55713e-05	0.000489621
WBGene00001168	eef-1A.1	Elongation factor 1-alpha [Source:UniProtKB/Swiss-Prot;Acc:P53013]	0.487	-1.03729	9.59696e-11	7.02015e-09
WBGene00001562	lin-66	-	0.487	-1.03713	4.38824e-07	9.27453e-06
WBGene00009532	ccch-1	CCCH-type zinc finger putative transcription factor [Source:UniProtKB/TrEMBL;Acc:Q20155]	0.486	-1.04179	4.60241e-08	1.39166e-06
WBGene00007583	C14B4.2	-	0.486	-1.0415	0.00823842	0.0350548
WBGene00011050	agl-1	AGL (Amylo-1,6-GLucosidase, 4-alpha-glucanotransferase) glycogen debranching enzyme [Source:UniProtKB/TrEMBL;Acc:O62334]	0.486	-1.0415	2.36387e-07	5.53199e-06
WBGene00000550	clu-1	Clustered mitochondria protein homolog [Source:UniProtKB/Swiss-Prot;Acc:P34466]	0.486	-1.04138	4.86863e-06	7.34261e-05
WBGene00012835	ani-3	Anillin-like protein 3 [Source:UniProtKB/Swiss-Prot;Acc:Q9XWN6]	0.486	-1.04117	1.28322e-09	6.39829e-08
WBGene00011304	mnk-1	MAP kinase-interacting serine/threonine-protein kinase mnk-1 [Source:UniProtKB/Swiss-Prot;Acc:Q8I113]	0.486	-1.04084	2.0527e-06	3.49459e-05
WBGene00019994	cdh-1	CaDHerin family [Source:UniProtKB/TrEMBL;Acc:Q5F4W0]	0.485	-1.04533	0.00970947	0.0397174
WBGene00006565	tfg-1	TFG related [Source:UniProtKB/TrEMBL;Acc:Q9U1W1]	0.485	-1.04529	5.68872e-11	4.53255e-09
WBGene00002163	ist-1	Insulin receptor SubsTrate homolog [Source:UniProtKB/TrEMBL;Acc:Q18820]	0.485	-1.04526	0.00422518	0.0203931
WBGene00006647	tsr-1	Transporter of SR proteins [Source:UniProtKB/TrEMBL;Acc:O17244]	0.485	-1.04508	3.36957e-08	1.07195e-06
WBGene00021512	Y41D4B.4	-	0.485	-1.04505	5.62158e-08	1.62572e-06
WBGene00010908	zbp-1	Zipcode Binding Protein homolog [Source:UniProtKB/TrEMBL;Acc:K8FE02]	0.485	-1.04482	1.49979e-08	5.31057e-07
WBGene00021281	ell-1	ELL transcription elongation factor homolog [Source:UniProtKB/TrEMBL;Acc:Q9N554]	0.485	-1.04457	8.3585e-09	3.18092e-07
WBGene00004355	rha-1	Probable ATP-dependent RNA helicase A [Source:UniProtKB/Swiss-Prot;Acc:Q22307]	0.485	-1.04424	7.47859e-09	2.88971e-07
WBGene00007282	clec-223	C-type LECtin [Source:UniProtKB/TrEMBL;Acc:O17562]	0.485	-1.04417	0.000135116	0.00121814
WBGene00003785	nos-3	NanOS related [Source:UniProtKB/TrEMBL;Acc:O18218]	0.485	-1.04408	3.1382e-07	7.00846e-06
WBGene00014095	gdh-1	Glutamate dehydrogenase [Source:UniProtKB/TrEMBL;Acc:Q23621]	0.485	-1.04363	1.24772e-11	1.38565e-09
WBGene00006801	unc-68	-	0.485	-1.0433	0.00187285	0.0105822
WBGene00001215	ego-2	Enhancer of Glp-One (Glp-1); Enhancer of glp-1 [Source:UniProtKB/TrEMBL;Acc:G5EBN5]	0.484	-1.04578	2.44183e-09	1.1342e-07
WBGene00004457	rpm-1	E3 ubiquitin-protein ligase rpm-1 [Source:UniProtKB/Swiss-Prot;Acc:Q17551]	0.484	-1.04574	0.000170779	0.00147542
WBGene00012356	W09D6.1	-	0.484	-1.04557	8.56291e-07	1.63445e-05
WBGene00021660	Y48G1A.4	-	0.483	-1.05094	7.06148e-07	1.37581e-05
WBGene00010770	K11D2.4	-	0.483	-1.04887	3.42491e-08	1.08672e-06
WBGene00019493	catp-5	Cation-transporting ATPase catp-5 [Source:UniProtKB/Swiss-Prot;Acc:Q21286]	0.483	-1.04849	0.000618488	0.00428314
WBGene00002192	kin-4	KIN-4 protein; Protein KINase [Source:UniProtKB/TrEMBL;Acc:G5EFA4]	0.482	-1.05425	9.03138e-11	6.72728e-09
WBGene00014576	Y43F11A.6	-	0.482	-1.05256	0.000125683	0.0011518
WBGene00000713	col-140	COLlagen [Source:UniProtKB/TrEMBL;Acc:Q19813]	0.482	-1.05211	3.19915e-14	9.30496e-12
WBGene00007578	C14B1.7	-	0.482	-1.05198	1.74186e-05	0.000215152
WBGene00006964	xrn-2	5'-3' exoribonuclease 2 homolog [Source:UniProtKB/Swiss-Prot;Acc:Q9U299]	0.481	-1.0573	1.42517e-06	2.55277e-05
WBGene00019578	K09E3.7	-	0.481	-1.05723	1.70533e-06	2.98031e-05
WBGene00003883	osm-1	Intraflagellar transport protein osm-1 [Source:UniProtKB/Swiss-Prot;Acc:Q22830]	0.481	-1.0556	0.00104865	0.00663059
WBGene00010677	gtbp-1	Ras-Gtpase-activating protein SH3 (Three) domain-Binding Protein [Source:UniProtKB/TrEMBL;Acc:Q21351]	0.481	-1.05449	2.46574e-09	1.14097e-07
WBGene00019569	K09D9.12	-	0.48	-1.06005	1.42461e-05	0.000183761
WBGene00019234	ugt-8	UDP-GlucuronosylTransferase [Source:UniProtKB/TrEMBL;Acc:Q9TXZ4]	0.48	-1.05992	0.00641653	0.0288602
WBGene00009542	copb-2	Probable coatomer subunit beta' [Source:UniProtKB/Swiss-Prot;Acc:Q20168]	0.48	-1.05935	2.64331e-09	1.2004e-07
WBGene00016391	lonp-1	Lon protease homolog, mitochondrial [Source:UniProtKB/Swiss-Prot;Acc:O44952]	0.48	-1.05903	4.60634e-09	1.88197e-07
WBGene00020209	T04C9.1	-	0.48	-1.05886	1.80157e-07	4.41041e-06
WBGene00009922	F52B5.3	-	0.48	-1.05824	6.24296e-08	1.76947e-06
WBGene00018900	rod-1	Kinetochore-associated protein rod-1 [Source:UniProtKB/Swiss-Prot;Acc:Q20849]	0.479	-1.06295	1.09086e-08	3.96606e-07
WBGene00010406	math-33	Ubiquitin carboxyl-terminal hydrolase 7 [Source:UniProtKB/Swiss-Prot;Acc:Q7JKC3]	0.479	-1.06291	1.85287e-08	6.32253e-07
WBGene00004459	rpn-2	26S proteasome non-ATPase regulatory subunit 1 [Source:UniProtKB/Swiss-Prot;Acc:Q18115]	0.479	-1.06228	2.67418e-11	2.59268e-09
WBGene00022048	fln-1	FiLamiN (Actin binding protein) homolog [Source:UniProtKB/TrEMBL;Acc:U4PB58]	0.479	-1.06208	5.61202e-09	2.23311e-07
WBGene00007135	cdk-12	Cyclin-dependent kinase 12 [Source:UniProtKB/Swiss-Prot;Acc:P46551]	0.479	-1.06189	6.62832e-09	2.60359e-07
WBGene00008145	set-5	SET (Trithorax/polycomb) domain containing [Source:UniProtKB/TrEMBL;Acc:K8ESG9]	0.479	-1.06166	1.67361e-05	0.000207773
WBGene00019726	bris-1	BRag/Iqsec/Schizo related Arf GEF family member [Source:UniProtKB/TrEMBL;Acc:U4PLL0]	0.479	-1.06075	5.64887e-08	1.62572e-06
WBGene00007630	har-1	Hemiasterlin resistant protein 1 [Source:UniProtKB/Swiss-Prot;Acc:Q09254]	0.478	-1.06407	1.09315e-06	2.02026e-05
WBGene00020092	pcf-11	Polyadenylation and cleavage factor homolog 11 [Source:UniProtKB/Swiss-Prot;Acc:Q09345]	0.478	-1.06371	3.45355e-09	1.49076e-07
WBGene00000396	cdh-4	Cadherin-4 [Source:UniProtKB/TrEMBL;Acc:A0A1C3NSI5]	0.478	-1.06356	3.22965e-05	0.00036386
WBGene00007703	gbf-1	-	0.478	-1.06353	3.75599e-08	1.17049e-06
WBGene00018960	ilcr-2	InterLeukin Cytokine Receptor related [Source:RefSeq peptide;Acc:NP_001022206]	0.477	-1.06911	2.47954e-11	2.44274e-09
WBGene00007171	B0393.6	-	0.477	-1.06848	2.85577e-09	1.27481e-07
WBGene00021595	Y46E12BL.2	-	0.477	-1.06739	2.21804e-07	5.25109e-06
WBGene00004076	pod-2	-	0.477	-1.06713	5.09512e-07	1.05243e-05
WBGene00001679	gpb-1	Guanine nucleotide-binding protein subunit beta-1 [Source:UniProtKB/Swiss-Prot;Acc:P17343]	0.476	-1.07233	4.08996e-11	3.44171e-09
WBGene00007372	C06B8.7	-	0.476	-1.07153	0.000498998	0.00358574
WBGene00022739	toe-1	HEAT repeat-containing protein 1 homolog [Source:UniProtKB/Swiss-Prot;Acc:Q23495]	0.476	-1.07147	5.17068e-07	1.05804e-05
WBGene00006498	ten-1	Teneurin-1 [Source:UniProtKB/Swiss-Prot;Acc:G5EGQ6]	0.476	-1.07016	5.85807e-05	0.000604921
WBGene00021034	enu-3.4	ENhancer of Uncoordination [Source:UniProtKB/TrEMBL;Acc:Q9TYT9]	0.475	-1.075	0.000629818	0.00433701
WBGene00000547	clp-7	CaLPain family [Source:UniProtKB/TrEMBL;Acc:U4PMH7]	0.475	-1.07489	6.90715e-10	3.73353e-08
WBGene00017800	F25G6.9	-	0.475	-1.07477	2.30273e-07	5.41761e-06
WBGene00006957	wsp-1	WASP (Actin cytoskeleton modulator) homolog [Source:UniProtKB/TrEMBL;Acc:Q8MQE6]	0.475	-1.07403	6.12828e-09	2.42275e-07
WBGene00003497	mup-4	Transmembrane matrix receptor MUP-4 [Source:UniProtKB/Swiss-Prot;Acc:Q21281]	0.474	-1.07819	0.00191731	0.0107845
WBGene00000419	ced-5	CED-5 [Source:UniProtKB/TrEMBL;Acc:G5EEN3]	0.474	-1.07781	6.34536e-07	1.25836e-05
WBGene00006751	unc-11	Phosphatidylinositol-binding clathrin assembly protein unc-11 [Source:UniProtKB/Swiss-Prot;Acc:Q9XZI6]	0.474	-1.07601	5.59366e-08	1.62572e-06
WBGene00004075	pod-1	POD-1 [Source:UniProtKB/TrEMBL;Acc:G5EDS2]	0.473	-1.08119	5.25026e-16	3.20686e-13
WBGene00004215	ptp-3	Tyrosine-protein phosphatase Lar-like [Source:UniProtKB/Swiss-Prot;Acc:Q9BMN8]	0.473	-1.08079	2.83684e-06	4.61449e-05
WBGene00009888	F49E2.5	-	0.473	-1.08	0.000747197	0.005007
WBGene00004187	prp-8	Pre-mRNA-splicing factor 8 homolog [Source:UniProtKB/Swiss-Prot;Acc:P34369]	0.473	-1.07999	3.02784e-07	6.82438e-06
WBGene00009284	F31C3.2	-	0.473	-1.07913	1.57971e-08	5.51364e-07
WBGene00000369	ccf-1	CCR4-NOT transcription complex subunit 7 [Source:UniProtKB/Swiss-Prot;Acc:Q17345]	0.473	-1.07887	8.21899e-06	0.000114878
WBGene00004419	rpl-7A	60S ribosomal protein L7a [Source:UniProtKB/Swiss-Prot;Acc:Q966C6]	0.473	-1.07884	1.28506e-11	1.41426e-09
WBGene00044745	Y62E10A.20	-	0.472	-1.0846	0.0116248	0.0456309
WBGene00000592	coh-3	COHesin family [Source:UniProtKB/TrEMBL;Acc:Q19232]	0.472	-1.0845	8.96692e-09	3.39133e-07
WBGene00012730	xrn-1	5'-3' exoribonuclease 1 [Source:UniProtKB/TrEMBL;Acc:Q9BHK7]	0.472	-1.08382	3.30101e-09	1.44018e-07
WBGene00021657	Y48G1A.1	-	0.472	-1.08366	6.00627e-08	1.71833e-06
WBGene00004179	prg-2	Piwi-like protein [Source:UniProtKB/TrEMBL;Acc:Q17567]	0.472	-1.0832	2.69728e-08	8.8575e-07
WBGene00018785	F54A3.6	-	0.472	-1.08319	4.42651e-09	1.82683e-07
WBGene00000548	clr-1	Receptor-type tyrosine-protein phosphatase [Source:UniProtKB/Swiss-Prot;Acc:H2KZM6]	0.472	-1.08318	6.17199e-10	3.39626e-08
WBGene00003792	npp-6	Nuclear Pore complex Protein [Source:UniProtKB/TrEMBL;Acc:Q8T8M4]	0.472	-1.083	6.92846e-09	2.69903e-07
WBGene00007329	C05C10.2	Uncharacterized ATP-dependent helicase C05C10.2 [Source:UniProtKB/Swiss-Prot;Acc:Q09449]	0.472	-1.0829	1.33918e-08	4.78346e-07
WBGene00010134	F55H12.3	-	0.471	-1.08763	0.000122621	0.00112796
WBGene00016131	C26B9.1	-	0.471	-1.08706	1.02317e-05	0.000138112
WBGene00010661	tyr-2	TYRosinase [Source:UniProtKB/TrEMBL;Acc:Q9XUS8]	0.471	-1.08671	0.0012691	0.00770927
WBGene00006923	vhp-1	Tyrosine-protein phosphatase vhp-1 [Source:UniProtKB/Swiss-Prot;Acc:Q10038]	0.471	-1.08661	0.00010916	0.00102656
WBGene00003559	ncl-1	B-box type zinc finger protein ncl-1 [Source:UniProtKB/Swiss-Prot;Acc:P34611]	0.471	-1.08581	5.8013e-05	0.000601601
WBGene00018782	cct-3	T-complex protein 1 subunit gamma [Source:UniProtKB/Swiss-Prot;Acc:Q9N4J8]	0.471	-1.0852	6.45738e-08	1.81759e-06
WBGene00021906	Y55B1AR.2	-	0.471	-1.08512	1.94915e-10	1.31551e-08
WBGene00022227	Y73B3B.5	-	0.47	-1.09055	2.53819e-09	1.16566e-07
WBGene00016029	elf-1	See eff [Source:UniProtKB/TrEMBL;Acc:H2KYY1]	0.47	-1.09039	0.000338757	0.0026076
WBGene00001856	hil-5	Histone H1.5 [Source:UniProtKB/Swiss-Prot;Acc:O01833]	0.47	-1.09035	1.51394e-06	2.69597e-05
WBGene00018520	F46H5.4	-	0.47	-1.09014	3.07315e-05	0.000347929
WBGene00010453	fozi-1	Formin-homology and zinc finger domains protein 1 [Source:UniProtKB/Swiss-Prot;Acc:P34489]	0.47	-1.0901	0.0053374	0.0248387
WBGene00001581	gfi-1	GEI-4 (Four) Interacting protein [Source:UniProtKB/TrEMBL;Acc:Q94246]	0.47	-1.08843	0.00942961	0.0388245
WBGene00004377	rme-6	Receptor-mediated endocytosis protein 6 [Source:UniProtKB/Swiss-Prot;Acc:Q9GYH7]	0.47	-1.08837	1.14182e-07	2.98683e-06
WBGene00015989	C18H2.2	-	0.47	-1.08807	0.000103563	0.000979199
WBGene00011507	T05H10.1	Ubiquitin carboxyl-terminal hydrolase [Source:UniProtKB/TrEMBL;Acc:Q22240]	0.47	-1.08801	1.20146e-09	6.09007e-08
WBGene00001130	dyn-1	Dynamin [Source:UniProtKB/Swiss-Prot;Acc:P39055]	0.469	-1.0938	3.74248e-08	1.16926e-06
WBGene00018794	attf-3	AT hook Transcription Factor family [Source:UniProtKB/TrEMBL;Acc:G4S460]	0.469	-1.09351	1.10906e-10	8.06444e-09
WBGene00004413	rpl-2	60S ribosomal protein L8 [Source:UniProtKB/Swiss-Prot;Acc:Q9XVF7]	0.469	-1.09275	2.37072e-12	3.44771e-10
WBGene00021520	Y41D4B.18	-	0.469	-1.09233	0.0059689	0.0271872
WBGene00016907	C53H9.2	-	0.468	-1.09649	5.78725e-07	1.16278e-05
WBGene00004148	pqn-65	Prion-like-(Q/N-rich)-domain-bearing protein [Source:UniProtKB/TrEMBL;Acc:H2KYH2]	0.468	-1.09623	1.17996e-05	0.000155663
WBGene00004105	szy-20	SZY-20A; Suppressor of ZYg-1 [Source:UniProtKB/TrEMBL;Acc:G5EGU9]	0.468	-1.09583	1.20819e-09	6.09887e-08
WBGene00013443	such-1	Suppressor of spindle checkpoint defect 1 [Source:UniProtKB/Swiss-Prot;Acc:Q95Q00]	0.468	-1.09461	1.1761e-07	3.05037e-06
WBGene00008707	F11E6.3	-	0.468	-1.0946	2.33557e-09	1.09736e-07
WBGene00000898	daf-2	Insulin-like receptor Insulin-like receptor subunit alpha Insulin-like receptor subunit beta [Source:UniProtKB/Swiss-Prot;Acc:Q968Y9]	0.468	-1.09457	1.09312e-06	2.02026e-05
WBGene00004473	rps-4	40S ribosomal protein S4 [Source:UniProtKB/Swiss-Prot;Acc:Q9N3X2]	0.468	-1.09401	2.93311e-10	1.83748e-08
WBGene00001017	dnc-1	DyNactin Complex component [Source:UniProtKB/TrEMBL;Acc:E2JKY8]	0.467	-1.09953	2.08364e-08	7.01206e-07
WBGene00004210	ptc-3	Protein patched homolog 3 [Source:UniProtKB/Swiss-Prot;Acc:H2L0G5]	0.467	-1.09905	2.30612e-07	5.41761e-06
WBGene00009342	fasn-1	Fatty Acid SyNthase [Source:UniProtKB/TrEMBL;Acc:P91871]	0.467	-1.09823	0.00046429	0.00338008
WBGene00006994	zyg-9	Zygote defective protein 9 [Source:UniProtKB/Swiss-Prot;Acc:G5EEM5]	0.466	-1.10188	1.86324e-09	9.03226e-08
WBGene00004147	larp-5	LARP (RNA binding La related protein) homolog [Source:UniProtKB/TrEMBL;Acc:O44760]	0.466	-1.1006	1.09894e-08	3.98357e-07
WBGene00016603	met-1	Histone-lysine N-methyltransferase [Source:UniProtKB/TrEMBL;Acc:A4LBC3]	0.466	-1.10057	3.15924e-07	7.02995e-06
WBGene00017004	nrd-1	NRD (Yeast Nuclear pre-mRNA Down-regulation) homolog [Source:UniProtKB/TrEMBL;Acc:O01864]	0.466	-1.10024	3.98222e-08	1.23156e-06
WBGene00001337	ears-1	Glutamyl(E) Amino-acyl tRNA Synthetase [Source:UniProtKB/TrEMBL;Acc:Q23315]	0.465	-1.10576	3.59548e-07	7.91394e-06
WBGene00009552	piki-1	Phosphatidylinositol 3-kinase piki-1 [Source:UniProtKB/Swiss-Prot;Acc:G5EDY0]	0.465	-1.10461	4.70602e-06	7.15034e-05
WBGene00009744	hpo-35	-	0.464	-1.10879	4.89576e-06	7.35801e-05
WBGene00013606	cand-1	Cullin-associated NEDD8-dissociated protein 1 [Source:UniProtKB/Swiss-Prot;Acc:G5ED41]	0.464	-1.10764	2.08783e-09	9.96284e-08
WBGene00002230	klp-20	Kinesin-like protein [Source:UniProtKB/TrEMBL;Acc:Q965T6]	0.464	-1.10742	7.49867e-09	2.88971e-07
WBGene00003378	mml-1	Protein WBSCR14 homolog [Source:UniProtKB/Swiss-Prot;Acc:P41846]	0.464	-1.10737	6.88897e-06	9.87742e-05
WBGene00007789	C28A5.2	-	0.463	-1.11183	2.88363e-11	2.73073e-09
WBGene00009968	fig-1	-	0.463	-1.11105	0.00160392	0.00938383
WBGene00012389	Y6B3B.4	-	0.463	-1.11056	5.46037e-07	1.10804e-05
WBGene00020391	cct-7	Chaperonin Containing TCP-1 [Source:UniProtKB/TrEMBL;Acc:Q9TZS5]	0.462	-1.11543	8.63169e-09	3.27468e-07
WBGene00000231	atx-2	Ataxin-2 homolog [Source:UniProtKB/Swiss-Prot;Acc:G5ED29]	0.462	-1.11521	1.58733e-08	5.52443e-07
WBGene00009314	F32B4.4	-	0.462	-1.11493	2.75844e-08	8.98589e-07
WBGene00019600	rga-3	Rho GTPase Activating protein [Source:UniProtKB/TrEMBL;Acc:O01585]	0.462	-1.11479	4.50852e-11	3.67174e-09
WBGene00015218	B0507.1	-	0.462	-1.11471	0.0042948	0.0206556
WBGene00000911	daf-15	DAF-15 [Source:UniProtKB/TrEMBL;Acc:Q68TI8]	0.462	-1.11392	8.02106e-08	2.20192e-06
WBGene00021689	Y48G8AL.10	-	0.462	-1.11297	3.13874e-09	1.37924e-07
WBGene00003777	nmy-2	Non-muscle MYosin [Source:UniProtKB/TrEMBL;Acc:G5EBY3]	0.461	-1.11804	5.5534e-10	3.16206e-08
WBGene00009801	ipla-2	Intracelllar PhosphoLipase A family [Source:UniProtKB/TrEMBL;Acc:Q20500]	0.461	-1.11764	0.000443688	0.00326512
WBGene00013074	hmit-1.2	H(+) MyoInositol coTransporter [Source:UniProtKB/TrEMBL;Acc:Q9XXQ9]	0.461	-1.11645	0.00389773	0.0191531
WBGene00012896	snrp-200	Putative U5 small nuclear ribonucleoprotein 200 kDa helicase [Source:UniProtKB/Swiss-Prot;Acc:Q9U2G0]	0.461	-1.11645	1.00336e-09	5.15001e-08
WBGene00021549	Y44E3A.4	-	0.46	-1.12077	5.5444e-09	2.22067e-07
WBGene00006382	taf-1	Transcription initiation factor TFIID subunit 1 [Source:UniProtKB/Swiss-Prot;Acc:G5EGM3]	0.46	-1.12031	1.64835e-08	5.70432e-07
WBGene00003664	nhr-74	Nuclear Hormone Receptor family [Source:UniProtKB/TrEMBL;Acc:Q9XVC7]	0.459	-1.12483	0.00361005	0.0179781
WBGene00020950	dlst-1	DihydroLipoamide S-SuccinylTransferase [Source:UniProtKB/TrEMBL;Acc:O45148]	0.458	-1.12776	1.97836e-11	2.03089e-09
WBGene00017768	F25B4.5	-	0.458	-1.12651	2.99835e-10	1.86613e-08
WBGene00019322	ahcy-1	Adenosylhomocysteinase [Source:UniProtKB/Swiss-Prot;Acc:P27604]	0.458	-1.1255	2.42881e-12	3.49063e-10
WBGene00015330	C02B10.5	-	0.457	-1.13102	3.4722e-08	1.09887e-06
WBGene00007463	vgln-1	ViGiLN homolog [Source:UniProtKB/TrEMBL;Acc:B3GWB2]	0.457	-1.13061	2.85936e-09	1.27481e-07
WBGene00008506	tkt-1	TransKeTolase homolog [Source:UniProtKB/TrEMBL;Acc:O17759]	0.457	-1.12879	1.06756e-11	1.20753e-09
WBGene00015879	C17B7.5	-	0.455	-1.13761	0.00565836	0.0260349
WBGene00007773	C27C12.3	-	0.455	-1.13712	1.21892e-09	6.1277e-08
WBGene00015143	B0336.3	-	0.455	-1.13681	2.24777e-12	3.35333e-10
WBGene00007010	alx-1	Apoptosis-linked gene 2-interacting protein X 1 [Source:UniProtKB/Swiss-Prot;Acc:P34552]	0.455	-1.13677	3.83402e-09	1.62626e-07
WBGene00001863	him-4	Hemicentin; High Incidence of Males (Increased X chromosome loss) [Source:UniProtKB/TrEMBL;Acc:G5EG33]	0.455	-1.13538	0.000698461	0.00473759
WBGene00022119	copa-1	Coatomer subunit alpha [Source:UniProtKB/TrEMBL;Acc:Q9N4H7]	0.455	-1.13489	1.53441e-08	5.391e-07
WBGene00021605	Y46H3C.5	-	0.455	-1.13463	8.78873e-05	0.00084805
WBGene00012769	hrpu-1	Heterogeneous nuclear RibonucleoProtein U [Source:UniProtKB/TrEMBL;Acc:F5GUI5]	0.454	-1.13988	1.03835e-11	1.18547e-09
WBGene00003917	par-2	-	0.454	-1.13905	1.37002e-10	9.67409e-09
WBGene00021068	W06H8.6	-	0.454	-1.13882	3.44383e-06	5.46737e-05
WBGene00004782	set-2	Histone-lysine N-methyltransferase set-2 [Source:UniProtKB/Swiss-Prot;Acc:Q18221]	0.453	-1.14228	5.52675e-09	2.22067e-07
WBGene00001414	fer-1	Sperm vesicle fusion protein fer-1 [Source:UniProtKB/Swiss-Prot;Acc:Q17388]	0.453	-1.14158	0.00823975	0.0350548
WBGene00013855	ZC116.3	Probable cubilin [Source:UniProtKB/Swiss-Prot;Acc:Q20911]	0.453	-1.14136	0.000628029	0.00433202
WBGene00004951	spc-1	SPeCtrin [Source:UniProtKB/TrEMBL;Acc:G4S034]	0.452	-1.14685	7.92894e-06	0.000111333
WBGene00013591	gcn-2	Eukaryotic translation initiation factor 2-alpha kinase gcn-2 [Source:UniProtKB/Swiss-Prot;Acc:D0Z5N4]	0.452	-1.14682	9.12763e-08	2.47235e-06
WBGene00008399	D2005.4	-	0.452	-1.14437	2.40075e-09	1.12366e-07
WBGene00002005	hsp-1	Heat shock 70 kDa protein A [Source:UniProtKB/Swiss-Prot;Acc:P09446]	0.451	-1.1502	7.85238e-09	2.99764e-07
WBGene00007788	C28A5.1	-	0.451	-1.14974	7.66665e-09	2.94515e-07
WBGene00020284	mel-46	MEL-46 [Source:UniProtKB/TrEMBL;Acc:G5ED26]	0.451	-1.14959	6.93757e-09	2.69903e-07
WBGene00000160	apb-1	AP complex subunit beta [Source:UniProtKB/TrEMBL;Acc:Q9N4F3]	0.451	-1.14886	1.90628e-08	6.46863e-07
WBGene00010367	H05L14.2	-	0.451	-1.14827	3.01916e-07	6.81738e-06
WBGene00003048	lit-1	Serine/threonine kinase NLK [Source:UniProtKB/Swiss-Prot;Acc:Q9U9Y8]	0.45	-1.1527	6.06768e-10	3.35397e-08
WBGene00004755	sec-24.1	Yeast SEC homolog [Source:UniProtKB/TrEMBL;Acc:Q19371]	0.45	-1.15243	7.60219e-11	5.87774e-09
WBGene00004458	rpn-1	Proteasome Regulatory Particle, Non-ATPase-like [Source:UniProtKB/TrEMBL;Acc:Q9GZH5]	0.45	-1.15086	4.14056e-12	5.21454e-10
WBGene00006588	tnt-3	TropoNin T [Source:UniProtKB/TrEMBL;Acc:H2KYL9]	0.449	-1.15632	1.93064e-05	0.000233281
WBGene00004874	smc-4	Structural maintenance of chromosomes protein 4 [Source:UniProtKB/Swiss-Prot;Acc:Q20060]	0.448	-1.15987	1.71467e-10	1.17019e-08
WBGene00004313	rbc-1	RaBConnectin related [Source:UniProtKB/TrEMBL;Acc:J7S122]	0.448	-1.15936	3.98479e-05	0.000438147
WBGene00007588	C14C10.5	-	0.447	-1.16307	9.94991e-09	3.69447e-07
WBGene00010351	cbd-1	Chitin-Binding Domain protein [Source:UniProtKB/TrEMBL;Acc:O45599]	0.447	-1.16244	2.11145e-14	6.61372e-12
WBGene00018152	acs-4	Fatty Acid CoA Synthetase family [Source:UniProtKB/TrEMBL;Acc:Q20121]	0.447	-1.16105	2.84043e-10	1.78859e-08
WBGene00001514	xnd-1	X chromosome NonDisjunction factor [Source:UniProtKB/TrEMBL;Acc:O45134]	0.447	-1.16084	4.03733e-10	2.40585e-08
WBGene00003789	npp-3	Nuclear Pore complex Protein [Source:UniProtKB/TrEMBL;Acc:Q21436]	0.447	-1.16032	2.61985e-10	1.68038e-08
WBGene00013075	Y51A2D.7	-	0.446	-1.16602	4.27633e-10	2.52365e-08
WBGene00004110	pqn-20	Prion-like-(Q/N-rich)-domain-bearing protein [Source:UniProtKB/TrEMBL;Acc:O01505]	0.446	-1.16481	2.78276e-10	1.77053e-08
WBGene00009368	pole-1	DNA polymerase [Source:UniProtKB/TrEMBL;Acc:O62218]	0.445	-1.16937	2.97417e-09	1.3164e-07
WBGene00006436	ttn-1	Titin homolog [Source:UniProtKB/Swiss-Prot;Acc:G4SLH0]	0.445	-1.16775	0.00169877	0.00978413
WBGene00020094	wip-1	Wiskott-Aldrich syndrome protein (WASP)-Interacting Protein and gene assignment [Source:UniProtKB/TrEMBL;Acc:Q8WT46]	0.445	-1.16747	3.95257e-11	3.40033e-09
WBGene00022301	cpsf-1	Probable cleavage and polyadenylation specificity factor subunit 1 [Source:UniProtKB/Swiss-Prot;Acc:Q9N4C2]	0.445	-1.16713	2.55891e-10	1.65395e-08
WBGene00017419	F13B9.1	-	0.444	-1.17267	4.39122e-06	6.75606e-05
WBGene00008503	F01G4.4	-	0.444	-1.17255	7.09928e-08	1.98002e-06
WBGene00000549	cls-2	CLASP family of microtubule-binding proteins [Source:UniProtKB/TrEMBL;Acc:K8ESK4]	0.444	-1.171	5.31997e-09	2.15195e-07
WBGene00018819	rog-1	Ras activating factor in development Of Germline [Source:UniProtKB/TrEMBL;Acc:E6N0V1]	0.444	-1.17094	3.79851e-13	7.86485e-11
WBGene00011606	T08D2.1	-	0.444	-1.17005	0.00436733	0.0209302
WBGene00021735	Y50D4A.1	-	0.443	-1.17593	5.98448e-10	3.32302e-08
WBGene00001081	dpy-22	Mediator of RNA polymerase II transcription subunit 12 [Source:UniProtKB/Swiss-Prot;Acc:Q20497]	0.443	-1.17537	0.000133486	0.00120544
WBGene00003643	nhr-53	Nuclear hormone receptor family member nhr-53 [Source:UniProtKB/Swiss-Prot;Acc:O17933]	0.443	-1.17497	0.00129855	0.00785304
WBGene00003133	mat-2	Anaphase-promoting complex subunit 1 [Source:UniProtKB/Swiss-Prot;Acc:O18191]	0.443	-1.17472	1.48054e-10	1.0335e-08
WBGene00020091	rnp-8	RNP (RRM RNA binding domain) containing [Source:UniProtKB/TrEMBL;Acc:V6CLS0]	0.442	-1.17923	2.53785e-12	3.60493e-10
WBGene00022800	ZK688.5	-	0.442	-1.17834	1.47192e-09	7.27975e-08
WBGene00004762	sel-5	Serine/threonine-protein kinase sel-5 [Source:UniProtKB/Swiss-Prot;Acc:G5ECQ3]	0.441	-1.18194	1.3198e-10	9.4285e-09
WBGene00020498	T14B4.1	-	0.441	-1.18029	2.72809e-07	6.25259e-06
WBGene00000716	col-143	COLlagen [Source:UniProtKB/TrEMBL;Acc:O17038]	0.441	-1.18026	1.86685e-10	1.26697e-08
WBGene00007090	B0001.5	-	0.441	-1.17967	3.88535e-11	3.3662e-09
WBGene00001080	dpy-21	Dosage compensation protein dpy-21 [Source:UniProtKB/Swiss-Prot;Acc:Q9GRZ3]	0.44	-1.18436	8.6552e-06	0.00012015
WBGene00017245	srpa-72	Signal recognition particle subunit SRP72 [Source:UniProtKB/Swiss-Prot;Acc:P91240]	0.44	-1.18355	2.01085e-11	2.04704e-09
WBGene00002783	let-607	-	0.44	-1.18294	9.91523e-10	5.11074e-08
WBGene00017751	F23F12.3	-	0.439	-1.18899	3.08199e-09	1.35919e-07
WBGene00002280	let-2	Collagen alpha-2(IV) chain [Source:UniProtKB/Swiss-Prot;Acc:P17140]	0.439	-1.18883	2.39503e-05	0.000279978
WBGene00000528	clh-1	Chloride channel protein [Source:UniProtKB/TrEMBL;Acc:G5EDQ0]	0.439	-1.18857	3.68244e-06	5.78954e-05
WBGene00013227	Y56A3A.6	-	0.438	-1.19263	0.000864662	0.00564549
WBGene00003144	max-2	Serine/threonine-protein kinase max-2 [Source:UniProtKB/Swiss-Prot;Acc:G5EGQ3]	0.438	-1.19102	7.37893e-12	8.75155e-10
WBGene00017797	symk-1	SYMpleKin cleavage and polyadenylation factor [Source:UniProtKB/TrEMBL;Acc:O16929]	0.437	-1.19573	3.14538e-10	1.91164e-08
WBGene00021934	cct-8	T-complex protein 1 subunit theta [Source:UniProtKB/Swiss-Prot;Acc:Q9N358]	0.437	-1.19507	9.00412e-08	2.44432e-06
WBGene00004246	puf-10	-	0.437	-1.19408	3.73007e-12	4.89074e-10
WBGene00018325	F42A6.3	-	0.437	-1.19391	0.00324444	0.016473
WBGene00011522	srap-1	Serine Rich Adhesion Protein-like [Source:UniProtKB/TrEMBL;Acc:G5ECB3]	0.436	-1.19762	0.00215675	0.0117883
WBGene00003210	mel-28	-	0.436	-1.19672	3.4419e-11	3.16138e-09
WBGene00011867	chc-1	Probable clathrin heavy chain 1 [Source:UniProtKB/Swiss-Prot;Acc:P34574]	0.436	-1.19648	2.22697e-10	1.47052e-08
WBGene00000140	anc-1	Nuclear anchorage protein 1 [Source:UniProtKB/Swiss-Prot;Acc:Q9N4M4]	0.435	-1.20232	0.00657947	0.029409
WBGene00003793	npp-7	Nuclear Pore complex Protein [Source:UniProtKB/TrEMBL;Acc:P91457]	0.435	-1.20206	2.62731e-10	1.68038e-08
WBGene00011897	scpl-4	Mitochondrial import inner membrane translocase subunit TIM50 [Source:UniProtKB/Swiss-Prot;Acc:Q22647]	0.435	-1.20188	2.79975e-10	1.77211e-08
WBGene00017311	F09G2.2	-	0.435	-1.19938	4.83139e-12	5.96164e-10
WBGene00000366	cbp-1	-	0.434	-1.20493	4.264e-09	1.78387e-07
WBGene00009113	maph-1.2	Microtubule-Associated Protein Homolog [Source:UniProtKB/TrEMBL;Acc:A9UJN7]	0.434	-1.20468	3.39915e-09	1.47248e-07
WBGene00006626	tsn-1	Tudor Staphylococcal Nuclease homolog [Source:UniProtKB/TrEMBL;Acc:Q19328]	0.434	-1.20433	3.79614e-11	3.3662e-09
WBGene00019592	K09F6.9	-	0.434	-1.20352	0.000140675	0.00125712
WBGene00012974	Y48A6C.1	-	0.434	-1.20306	0.000343012	0.00263093
WBGene00002078	xpo-1	EXPOrtin (Nuclear export receptor) [Source:UniProtKB/TrEMBL;Acc:Q8MPS6]	0.434	-1.20299	1.20206e-10	8.6379e-09
WBGene00006929	vit-5	Vitellogenin-5 [Source:UniProtKB/Swiss-Prot;Acc:P06125]	0.433	-1.20782	5.71392e-11	4.53255e-09
WBGene00001481	fog-1	FOG-1 protein; Feminization Of Germline [Source:UniProtKB/TrEMBL;Acc:G5EBS6]	0.433	-1.20666	5.69786e-10	3.1972e-08
WBGene00016006	fln-2	FiLamiN (Actin binding protein) homolog [Source:UniProtKB/TrEMBL;Acc:A0A0K3ASN9]	0.432	-1.21248	7.4542e-05	0.000735545
WBGene00004415	rpl-4	60S ribosomal protein L4 [Source:UniProtKB/Swiss-Prot;Acc:O02056]	0.432	-1.21164	3.02068e-13	6.58939e-11
WBGene00018316	F41H10.3	-	0.432	-1.20956	3.22801e-12	4.48106e-10
WBGene00001931	his-57	Histone H2A [Source:UniProtKB/Swiss-Prot;Acc:P09588]	0.431	-1.21523	0.000882396	0.0057398
WBGene00004221	ptr-6	PaTched Related family [Source:UniProtKB/TrEMBL;Acc:Q09938]	0.431	-1.21514	0.000133069	0.00120412
WBGene00001595	gld-1	Female germline-specific tumor suppressor gld-1 [Source:UniProtKB/Swiss-Prot;Acc:Q17339]	0.431	-1.21446	4.20046e-10	2.49091e-08
WBGene00020762	zer-1	Zyg eleven-related protein 1 [Source:UniProtKB/Swiss-Prot;Acc:Q2WF59]	0.43	-1.21903	4.4425e-11	3.66686e-09
WBGene00015743	soap-1	Sorting Of Apical Proteins [Source:UniProtKB/TrEMBL;Acc:O01485]	0.43	-1.21896	2.36617e-11	2.36927e-09
WBGene00004947	sos-1	Son of sevenless homolog [Source:UniProtKB/Swiss-Prot;Acc:Q9N5D3]	0.43	-1.21779	1.14996e-10	8.31238e-09
WBGene00023246	C33E10.4	-	0.43	-1.21756	0.000318886	0.00248516
WBGene00003561	ncr-1	Niemann-Pick C1 protein homolog 1 [Source:UniProtKB/Swiss-Prot;Acc:Q19127]	0.43	-1.21682	9.0844e-05	0.000873819
WBGene00003002	lin-13	Zinc finger protein lin-13 [Source:UniProtKB/Swiss-Prot;Acc:Q11107]	0.43	-1.21632	2.31497e-09	1.09188e-07
WBGene00006787	unc-52	Basement membrane proteoglycan [Source:UniProtKB/Swiss-Prot;Acc:Q06561]	0.43	-1.21595	0.000149936	0.00132342
WBGene00018024	F35A5.1	-	0.429	-1.22027	0.000293668	0.00233254
WBGene00015245	B0524.6	-	0.429	-1.21981	3.36476e-12	4.61842e-10
WBGene00012551	cec-7	C.Elegans Chromodomain protein [Source:UniProtKB/TrEMBL;Acc:Q69Z09]	0.428	-1.22438	1.33687e-10	9.49492e-09
WBGene00004053	tank-1	Tankyrase-like protein [Source:UniProtKB/Swiss-Prot;Acc:Q9TXQ1]	0.427	-1.22863	5.11853e-05	0.0005409
WBGene00011608	T08D2.3	-	0.427	-1.22862	1.27234e-05	0.000166948
WBGene00017719	ldp-1	Lipid DroPlet localized protein [Source:UniProtKB/TrEMBL;Acc:Q9GZE9]	0.427	-1.22795	2.12289e-12	3.24166e-10
WBGene00000497	chs-2	CHitin Synthase; Chitin synthase 2 [Source:UniProtKB/TrEMBL;Acc:G5EBQ8]	0.427	-1.22683	1.13818e-06	2.08769e-05
WBGene00019871	R04E5.8	-	0.426	-1.23235	6.486e-09	2.5559e-07
WBGene00017031	D1044.6	-	0.426	-1.23175	2.22627e-10	1.47052e-08
WBGene00000935	daz-1	DAZ protein 1 [Source:UniProtKB/Swiss-Prot;Acc:Q20870]	0.426	-1.23133	2.04086e-12	3.17877e-10
WBGene00012999	rpoa-1	RNA POlymerase I (A) subunit [Source:UniProtKB/TrEMBL;Acc:G5EDG7]	0.426	-1.23103	1.76154e-08	6.02773e-07
WBGene00021082	zip-11	BZIP transcription factor family [Source:UniProtKB/TrEMBL;Acc:Q9N5A8]	0.426	-1.22941	4.15796e-06	6.45408e-05
WBGene00013167	Y53F4B.21	-	0.425	-1.23594	6.15065e-06	8.98627e-05
WBGene00021789	nol-6	Nucleolar protein 6 [Source:UniProtKB/TrEMBL;Acc:Q95XY4]	0.425	-1.23441	2.65236e-08	8.73347e-07
WBGene00020009	R11F4.3	-	0.425	-1.2342	5.84965e-05	0.000604562
WBGene00003795	npp-9	Nuclear Pore complex Protein [Source:UniProtKB/TrEMBL;Acc:Q21021]	0.425	-1.23403	2.30903e-11	2.33117e-09
WBGene00004754	sec-23	Yeast SEC homolog [Source:UniProtKB/TrEMBL;Acc:Q9U2Z1]	0.424	-1.23953	2.25092e-12	3.35333e-10
WBGene00015357	C02F12.8	-	0.424	-1.23725	1.0152e-05	0.000137339
WBGene00012524	Y32B12B.4	-	0.424	-1.23719	5.93709e-11	4.67919e-09
WBGene00004736	sca-1	Calcium-transporting ATPase [Source:UniProtKB/TrEMBL;Acc:G5EEK8]	0.424	-1.2371	9.80732e-10	5.07654e-08
WBGene00019435	K06A9.1	-	0.424	-1.23674	0.00218868	0.0119415
WBGene00044989	Y37A1B.17	-	0.423	-1.2423	4.93029e-07	1.02429e-05
WBGene00000939	dcr-1	Endoribonuclease dcr-1 [Source:UniProtKB/Swiss-Prot;Acc:P34529]	0.423	-1.24039	4.32052e-14	1.17288e-11
WBGene00013246	Y57A10A.1	-	0.423	-1.24026	2.4726e-07	5.73155e-06
WBGene00016968	epg-5	Ectopic P granules protein 5 [Source:UniProtKB/Swiss-Prot;Acc:Q18892]	0.422	-1.24468	8.71852e-08	2.37206e-06
WBGene00001224	ehs-1	EHS-1; Eps15 (Endocytosis protein) Homologous Sequence [Source:UniProtKB/TrEMBL;Acc:Q9BIF4]	0.422	-1.24303	1.70853e-10	1.17019e-08
WBGene00021986	Y59C2A.3	-	0.421	-1.24835	5.56519e-10	3.16206e-08
WBGene00009267	usp-48	Ubiquitin carboxyl-terminal hydrolase [Source:UniProtKB/TrEMBL;Acc:G5ECC7]	0.421	-1.24822	1.40813e-12	2.64642e-10
WBGene00004259	pyr-1	CAD protein Glutamine-dependent carbamoyl-phosphate synthase Aspartate carbamoyltransferase Dihydroorotase [Source:UniProtKB/Swiss-Prot;Acc:Q18990]	0.421	-1.24718	4.47557e-13	8.96288e-11
WBGene00006930	vit-6	Vitellogenin-6 [Source:UniProtKB/Swiss-Prot;Acc:P18948]	0.42	-1.25172	8.31583e-11	6.34914e-09
WBGene00016418	hpo-27	-	0.42	-1.25159	1.62667e-08	5.64528e-07
WBGene00002850	let-716	-	0.42	-1.25057	2.43791e-11	2.42126e-09
WBGene00001541	gcy-15	Receptor-type guanylate cyclase gcy-15 [Source:UniProtKB/Swiss-Prot;Acc:P91550]	0.419	-1.256	0.00386146	0.0190132
WBGene00008274	C53B4.4	-	0.419	-1.25397	1.85442e-11	1.91979e-09
WBGene00045509	T07D10.8	-	0.418	-1.25722	9.74249e-08	2.6157e-06
WBGene00022351	Y82E9BR.19	-	0.418	-1.25715	1.42041e-06	2.55172e-05
WBGene00004855	sma-1	Beta chain spectrin homolog Sma1; SMAll [Source:UniProtKB/TrEMBL;Acc:G5EC35]	0.417	-1.26049	1.79171e-05	0.000219754
WBGene00000931	dao-5	Dauer or Aging adult Overexpression [Source:UniProtKB/TrEMBL;Acc:Q9XVS4]	0.416	-1.26501	4.82684e-08	1.44876e-06
WBGene00018975	F56E10.1	-	0.415	-1.27014	4.91934e-11	3.95359e-09
WBGene00022447	hpo-20	Phosphatidylinositol-glycan biosynthesis class W protein [Source:UniProtKB/TrEMBL;Acc:D6RYD7]	0.414	-1.27135	2.35144e-08	7.80574e-07
WBGene00002717	let-526	-	0.413	-1.27706	6.26712e-10	3.43314e-08
WBGene00021186	Y9D1A.1	-	0.413	-1.27667	9.31682e-07	1.75369e-05
WBGene00002077	imb-3	IMportin Beta family [Source:UniProtKB/TrEMBL;Acc:Q9N5V3]	0.413	-1.27591	1.02584e-13	2.55749e-11
WBGene00009285	F31C3.3	-	0.413	-1.27507	2.52768e-15	1.06476e-12
WBGene00018208	F39G3.3	-	0.413	-1.27505	1.89521e-13	4.28739e-11
WBGene00006820	unc-89	Muscle M-line assembly protein unc-89 [Source:UniProtKB/Swiss-Prot;Acc:O01761]	0.412	-1.27893	8.70062e-05	0.000843546
WBGene00008183	rin-1	RIN (Ras/Rab INteractor) homolog [Source:UniProtKB/TrEMBL;Acc:I7J4D1]	0.412	-1.27756	1.83089e-11	1.91164e-09
WBGene00000609	col-20	COLlagen [Source:UniProtKB/TrEMBL;Acc:P91249]	0.411	-1.28428	1.04215e-16	7.48877e-14
WBGene00000693	col-119	COLlagen [Source:UniProtKB/TrEMBL;Acc:Q18799]	0.411	-1.28389	1.44953e-12	2.68295e-10
WBGene00013557	Y75B8A.24	-	0.411	-1.28331	4.77277e-10	2.79605e-08
WBGene00019660	K11H12.4	-	0.411	-1.28303	2.61238e-05	0.000301919
WBGene00000908	daf-12	Nuclear hormone receptor family member daf-12 [Source:UniProtKB/Swiss-Prot;Acc:G5EFF5]	0.411	-1.28236	1.02628e-05	0.000138225
WBGene00019940	npp-21	Nuclear Pore complex Protein [Source:UniProtKB/TrEMBL;Acc:Q5WRT9]	0.409	-1.29149	9.27505e-11	6.82555e-09
WBGene00022059	Y67D8A.2	-	0.409	-1.29123	4.80262e-10	2.79605e-08
WBGene00013270	Y57A10A.31	-	0.408	-1.29429	6.55832e-12	7.85455e-10
WBGene00000274	btf-1	BTAF (TBP-associated factor) homolog [Source:UniProtKB/TrEMBL;Acc:G5EF07]	0.408	-1.29361	1.62383e-11	1.74007e-09
WBGene00001258	emb-4	-	0.408	-1.29277	2.03748e-12	3.17877e-10
WBGene00021423	tftc-1	Transcription Factor ThreeC subunit (GTF3C homolog) [Source:UniProtKB/TrEMBL;Acc:U4PC56]	0.407	-1.29724	3.09987e-10	1.8934e-08
WBGene00016888	C52E12.1	-	0.407	-1.29623	2.22659e-05	0.000263822
WBGene00016997	cebp-1	C/EBP (CCAAT/enhancer-binding protein) homolog [Source:UniProtKB/TrEMBL;Acc:Q18909]	0.407	-1.29542	5.25769e-08	1.55516e-06
WBGene00015237	B0511.12	-	0.406	-1.29964	1.5697e-09	7.70276e-08
WBGene00021316	Y32H12A.8	-	0.406	-1.29889	2.71534e-11	2.61185e-09
WBGene00006759	unc-22	Twitchin [Source:UniProtKB/Swiss-Prot;Acc:Q23551]	0.405	-1.30323	0.000147575	0.00130542
WBGene00001596	gld-2	Poly(A) RNA polymerase gld-2 [Source:UniProtKB/Swiss-Prot;Acc:O17087]	0.404	-1.30829	1.69887e-12	2.96477e-10
WBGene00013106	set-26	Histone-lysine N-methyltransferase set-26 [Source:UniProtKB/Swiss-Prot;Acc:Q9U263]	0.404	-1.30796	5.4778e-08	1.60088e-06
WBGene00195175	Y105E8A.36	-	0.403	-1.3104	5.30269e-06	7.88486e-05
WBGene00009460	ubr-5	UBR E3 ubiquitin ligase homolog [Source:UniProtKB/TrEMBL;Acc:G5EDT9]	0.401	-1.31974	9.10515e-11	6.74112e-09
WBGene00000698	col-124	COLlagen [Source:UniProtKB/TrEMBL;Acc:Q9NAR3]	0.4	-1.32242	1.25495e-07	3.21393e-06
WBGene00017892	F28B4.3	-	0.4	-1.32136	4.65325e-05	0.00049907
WBGene00000770	cpb-1	Cytoplasmic polyadenylation element-binding protein 1 [Source:UniProtKB/Swiss-Prot;Acc:Q03571]	0.399	-1.32476	1.57356e-11	1.70111e-09
WBGene00018866	nath-10	RNA cytidine acetyltransferase [Source:UniProtKB/Swiss-Prot;Acc:O01757]	0.398	-1.33002	6.95704e-10	3.74393e-08
WBGene00016117	C25H3.8	-	0.398	-1.32922	3.24019e-11	3.02154e-09
WBGene00002295	let-19	Mediator of RNA polymerase II transcription subunit 13 [Source:UniProtKB/Swiss-Prot;Acc:Q93442]	0.397	-1.33424	1.88816e-06	3.25787e-05
WBGene00019466	tos-1	Target Of Splicing [Source:UniProtKB/TrEMBL;Acc:Q95R01]	0.396	-1.33639	8.97751e-14	2.28478e-11
WBGene00006926	vit-2	Vitellogenin-2 [Source:UniProtKB/Swiss-Prot;Acc:P05690]	0.396	-1.33584	3.4168e-12	4.63773e-10
WBGene00003072	lrp-2	Low-density lipoprotein RecePtor related [Source:UniProtKB/TrEMBL;Acc:O01768]	0.393	-1.3484	1.99027e-06	3.40521e-05
WBGene00016002	C18H9.3	GYF domain-containing protein C18H9.3 [Source:UniProtKB/Swiss-Prot;Acc:Q09237]	0.392	-1.35067	8.38193e-12	9.75178e-10
WBGene00006941	wnk-1	Serine/threonine-protein kinase WNK [Source:UniProtKB/Swiss-Prot;Acc:X5M5N0]	0.39	-1.35846	3.04766e-12	4.27934e-10
WBGene00008422	D2045.2	-	0.39	-1.35786	1.63116e-15	7.66393e-13
WBGene00004047	plx-1	PLeXin [Source:UniProtKB/TrEMBL;Acc:U4PMN2]	0.389	-1.36118	3.2096e-13	6.87868e-11
WBGene00019789	M116.2	-	0.388	-1.3675	1.88489e-07	4.58078e-06
WBGene00006993	zyg-8	Serine/threonine-protein kinase zyg-8 [Source:UniProtKB/Swiss-Prot;Acc:Q95QC4]	0.388	-1.36649	1.89888e-12	3.17763e-10
WBGene00001563	gei-6	GEX Interacting protein [Source:UniProtKB/TrEMBL;Acc:O16310]	0.388	-1.36594	1.83853e-13	4.23763e-11
WBGene00018781	F54A3.2	-	0.387	-1.36829	9.61504e-09	3.60299e-07
WBGene00003242	mig-6	Papilin [Source:UniProtKB/Swiss-Prot;Acc:O76840]	0.386	-1.37243	1.02675e-07	2.72076e-06
WBGene00012474	attf-6	AT hook Transcription Factor family [Source:UniProtKB/TrEMBL;Acc:Q9XW25]	0.385	-1.37688	4.3874e-12	5.46902e-10
WBGene00004031	pis-1	PIS (Pax-2, IA-1/6, Smad-2 interacting protein) homolog [Source:UniProtKB/TrEMBL;Acc:Q9U370]	0.384	-1.37965	3.53134e-11	3.21074e-09
WBGene00004880	smg-2	Regulator of nonsense transcripts 1 [Source:UniProtKB/Swiss-Prot;Acc:O76512]	0.382	-1.38777	7.6088e-15	2.81664e-12
WBGene00004167	pqn-87	Prion-like-(Q/N-rich)-domain-bearing protein [Source:UniProtKB/TrEMBL;Acc:K8ESL3]	0.382	-1.38713	1.49725e-12	2.72992e-10
WBGene00011980	T24B8.7	Ubiquitin carboxyl-terminal hydrolase [Source:UniProtKB/TrEMBL;Acc:N1NVC2]	0.381	-1.39397	3.68385e-11	3.30896e-09
WBGene00018862	wago-2	-	0.381	-1.39265	1.86712e-18	3.80145e-15
WBGene00022110	Y71F9AL.4	-	0.378	-1.40536	5.70555e-10	3.1972e-08
WBGene00004751	sea-2	Signal Element on Autosome [Source:UniProtKB/TrEMBL;Acc:A0A0K3AWZ4]	0.378	-1.40461	1.03036e-07	2.72443e-06
WBGene00020097	larp-1	La-related protein 1 [Source:UniProtKB/Swiss-Prot;Acc:D5MCN2]	0.378	-1.40347	3.87107e-11	3.3662e-09
WBGene00013021	Y48G10A.4	-	0.378	-1.40342	4.86282e-14	1.2914e-11
WBGene00004728	sax-2	Sensory AXon guidance [Source:UniProtKB/TrEMBL;Acc:Q5DX48]	0.377	-1.40757	6.56985e-11	5.11193e-09
WBGene00019617	K10C2.1	Carboxypeptidase [Source:UniProtKB/TrEMBL;Acc:Q94269]	0.376	-1.41104	1.89426e-05	0.000229567
WBGene00004130	ketn-1	KETtiN (Drosophila actin-binding) homolog; Kettin [Source:UniProtKB/TrEMBL;Acc:Q5PY59]	0.375	-1.41676	3.1331e-06	5.05601e-05
WBGene00013682	Y105E8A.25	-	0.375	-1.41611	3.07731e-14	9.16887e-12
WBGene00003026	lin-41	-	0.374	-1.41843	8.46573e-17	6.9642e-14
WBGene00022286	rga-4	Rho GTPase Activating protein [Source:UniProtKB/TrEMBL;Acc:A0A0K3AYE4]	0.373	-1.42393	8.55133e-17	6.9642e-14
WBGene00013580	Y79H2A.3	-	0.372	-1.42604	7.71869e-14	2.0062e-11
WBGene00018812	sumv-2	-	0.372	-1.42588	1.53841e-13	3.61407e-11
WBGene00013189	Y54E2A.4	-	0.369	-1.43908	2.83694e-09	1.27412e-07
WBGene00021473	sydn-1	-	0.368	-1.44417	2.88729e-05	0.000329636
WBGene00007050	utp-20	UTP small subunit (SSU) processome component homolog [Source:UniProtKB/TrEMBL;Acc:Q19545]	0.368	-1.44107	3.27776e-10	1.98223e-08
WBGene00006760	unc-23	-	0.367	-1.44809	7.44301e-07	1.44323e-05
WBGene00003067	lrg-1	-	0.367	-1.44745	6.23217e-13	1.22794e-10
WBGene00017482	set-9	Histone-lysine N-methyltransferase set-9 [Source:UniProtKB/Swiss-Prot;Acc:O44498]	0.367	-1.4472	5.67608e-10	3.1972e-08
WBGene00017078	D2096.11	-	0.367	-1.44448	4.50532e-11	3.67174e-09
WBGene00016326	ubr-1	E3 ubiquitin-protein ligase ubr-1 [Source:UniProtKB/Swiss-Prot;Acc:P91133]	0.366	-1.44921	4.11403e-12	5.21454e-10
WBGene00003071	lrp-1	Low-density lipoprotein receptor-related protein [Source:UniProtKB/Swiss-Prot;Acc:Q04833]	0.365	-1.45557	1.17922e-06	2.15539e-05
WBGene00004756	sec-24.2	Yeast SEC homolog [Source:UniProtKB/TrEMBL;Acc:Q23368]	0.365	-1.45324	1.66708e-12	2.95146e-10
WBGene00004254	pxf-1	Rap guanine nucleotide exchange factor [Source:UniProtKB/Swiss-Prot;Acc:G5EDB9]	0.365	-1.45315	3.73517e-14	1.03702e-11
WBGene00022211	Y73B3A.9	-	0.364	-1.45679	1.77771e-11	1.87212e-09
WBGene00007027	ssl-1	Helicase ssl-1 [Source:UniProtKB/Swiss-Prot;Acc:Q9NEL2]	0.363	-1.46368	1.51697e-11	1.65459e-09
WBGene00006876	vab-10	VAB-10B protein [Source:UniProtKB/TrEMBL;Acc:G5EFM4]	0.363	-1.4628	1.58689e-05	0.000198825
WBGene00016650	ubr-4	UBR E3 ubiquitin ligase homolog [Source:UniProtKB/TrEMBL;Acc:O01808]	0.363	-1.46122	6.56709e-10	3.56549e-08
WBGene00219425	Y54G2A.73	-	0.359	-1.47921	1.89401e-14	6.25332e-12
WBGene00001209	egl-45	Eukaryotic translation initiation factor 3 subunit A [Source:UniProtKB/Swiss-Prot;Acc:P34339]	0.359	-1.47876	4.10388e-11	3.44171e-09
WBGene00004760	sel-2	Putative neurobeachin homolog [Source:UniProtKB/Swiss-Prot;Acc:Q19317]	0.359	-1.47644	2.7807e-11	2.65384e-09
WBGene00008848	inft-2	INverted Formin/formin Three-related [Source:UniProtKB/TrEMBL;Acc:Q19479]	0.358	-1.48195	7.89662e-12	9.27549e-10
WBGene00022500	lfi-1	Lin-5 (Five) Interacting protein [Source:UniProtKB/TrEMBL;Acc:Q45EJ8]	0.358	-1.48073	3.81766e-07	8.26888e-06
WBGene00002583	let-363	Target of rapamycin homolog [Source:UniProtKB/Swiss-Prot;Acc:Q95Q95]	0.357	-1.48716	6.10812e-15	2.33178e-12
WBGene00012973	spat-2	Suppressor of PAr-Two defect [Source:UniProtKB/TrEMBL;Acc:A0A1I6CM95]	0.356	-1.49179	4.25902e-13	8.67137e-11
WBGene00011436	T04F3.1	-	0.356	-1.48882	5.80499e-10	3.23807e-08
WBGene00013985	sec-16	-	0.352	-1.50698	2.06954e-15	9.02913e-13
WBGene00010013	F54B3.1	-	0.352	-1.50507	1.8506e-12	3.16483e-10
WBGene00018681	denn-4	DENN domain type RAB GEF [Source:UniProtKB/TrEMBL;Acc:U4PM26]	0.35	-1.51623	2.00969e-17	2.23185e-14
WBGene00014208	ZK1067.2	-	0.349	-1.51924	3.80659e-11	3.3662e-09
WBGene00001560	gei-3	GEX Interacting protein [Source:UniProtKB/TrEMBL;Acc:G5EBG6]	0.349	-1.51836	5.02869e-10	2.89766e-08
WBGene00007966	maph-1.3	Microtubule-Associated Protein Homolog [Source:UniProtKB/TrEMBL;Acc:Q18494]	0.349	-1.51832	5.20047e-15	2.04932e-12
WBGene00007505	pezo-1	Piezo-type mechanosensitive ion channel component [Source:UniProtKB/TrEMBL;Acc:A0A061AE33]	0.347	-1.52834	4.44299e-09	1.82746e-07
WBGene00000998	dig-1	Mesocentin [Source:UniProtKB/Swiss-Prot;Acc:Q09165]	0.347	-1.52622	4.85828e-06	7.33607e-05
WBGene00018669	F52C6.12	-	0.344	-1.53851	1.51512e-08	5.34932e-07
WBGene00011240	R11A8.7	Ankyrin repeat and KH domain-containing protein R11A8.7 [Source:UniProtKB/Swiss-Prot;Acc:Q21920]	0.344	-1.53788	1.90053e-15	8.59884e-13
WBGene00022590	ZC317.7	-	0.343	-1.54573	1.09571e-11	1.228e-09
WBGene00011729	set-16	Histone-lysine N-methyltransferase [Source:UniProtKB/TrEMBL;Acc:G5EGI1]	0.343	-1.54345	2.24049e-13	4.97634e-11
WBGene00018193	F39C12.1	-	0.341	-1.55297	9.77364e-08	2.61772e-06
WBGene00011629	T08G11.1	-	0.341	-1.55035	1.31492e-17	1.72386e-14
WBGene00020496	spat-3	Suppressor of PAr-Two defect [Source:UniProtKB/TrEMBL;Acc:Q22463]	0.337	-1.56976	1.14717e-12	2.18965e-10
WBGene00004166	pqn-85	Nipped-B-like protein pqn-85 [Source:UniProtKB/Swiss-Prot;Acc:Q95XZ5]	0.336	-1.57554	1.4495e-15	7.37793e-13
WBGene00007028	trr-1	Transcription-associated protein 1 [Source:UniProtKB/Swiss-Prot;Acc:G5EEV2]	0.335	-1.57893	3.53816e-12	4.74969e-10
WBGene00019588	K09F6.5	-	0.334	-1.58233	0.000374158	0.00282143
WBGene00003905	pad-1	-	0.332	-1.59202	3.92261e-12	5.04406e-10
WBGene00000962	dhc-1	Dynein heavy chain, cytoplasmic [Source:UniProtKB/Swiss-Prot;Acc:Q19020]	0.332	-1.5904	4.11337e-11	3.44171e-09
WBGene00000123	ama-1	DNA-directed RNA polymerase II subunit RPB1 [Source:UniProtKB/Swiss-Prot;Acc:P16356]	0.33	-1.59758	2.01443e-14	6.47585e-12
WBGene00000227	atm-1	Serine/threonine-protein kinase ATM [Source:UniProtKB/Swiss-Prot;Acc:Q9N3Q4]	0.326	-1.61824	3.7455e-13	7.86485e-11
WBGene00009065	F22G12.5	-	0.326	-1.61726	5.91972e-17	5.56271e-14
WBGene00002845	let-711	NTL-1a [Source:UniProtKB/TrEMBL;Acc:Q20937]	0.325	-1.62029	1.15794e-18	2.82908e-15
WBGene00021697	gcn-1	GCN (Yeast General Control Nondrepressible) homolog [Source:UniProtKB/TrEMBL;Acc:B3CJ34]	0.321	-1.63869	3.02498e-14	9.16887e-12
WBGene00018898	F55F10.1	Midasin [Source:UniProtKB/TrEMBL;Acc:O61851]	0.318	-1.65427	1.60746e-12	2.88776e-10
WBGene00012101	zip-10	BZIP transcription factor family [Source:UniProtKB/TrEMBL;Acc:Q22835]	0.316	-1.66351	2.40576e-06	4.00391e-05
WBGene00021171	Y8A9A.2	-	0.315	-1.66881	6.72792e-07	1.31923e-05
WBGene00022069	eel-1	Enhancer of EfL-1 mutant phenotype [Source:UniProtKB/TrEMBL;Acc:U4PES6]	0.313	-1.67397	3.39222e-14	9.63706e-12
WBGene00004879	smg-1	Serine/threonine-protein kinase smg-1 [Source:UniProtKB/Swiss-Prot;Acc:O01510]	0.312	-1.6781	3.71443e-12	4.89074e-10
WBGene00012584	ceh-100	C. Elegans Homeobox [Source:UniProtKB/TrEMBL;Acc:Q7K714]	0.305	-1.71407	9.75555e-17	7.44836e-14
WBGene00000733	col-160	COLlagen [Source:UniProtKB/TrEMBL;Acc:Q20921]	0.298	-1.7449	3.46287e-16	2.35014e-13
WBGene00000656	col-80	Putative cuticle collagen 80 [Source:UniProtKB/Swiss-Prot;Acc:Q09456]	0.297	-1.75154	9.60925e-09	3.60299e-07
WBGene00016405	hecd-1	HECtD1 ubiquitin ligase homolog [Source:UniProtKB/TrEMBL;Acc:V6CJX7]	0.286	-1.80449	9.14916e-18	1.39708e-14
WBGene00003060	lpd-3	LiPid Depleted [Source:UniProtKB/TrEMBL;Acc:A0A0K3AWP8]	0.268	-1.90091	1.59632e-14	5.41684e-12
WBGene00000668	col-93	COLlagen [Source:UniProtKB/TrEMBL;Acc:Q9U348]	0.265	-1.91829	6.12646e-06	8.96297e-05
WBGene00011668	clec-47	C-type LECtin [Source:UniProtKB/TrEMBL;Acc:O18076]	0.235	-2.09084	4.90506e-12	5.99202e-10
WBGene00012631	Y38H6C.19	-	0.217	-2.20323	7.26714e-07	1.41137e-05
WBGene00003094	lys-5	Lysozyme-like protein 5 [Source:UniProtKB/Swiss-Prot;Acc:Q20967]	0.204	-2.29023	9.81432e-08	2.61772e-06
WBGene00019540	K08D12.6	-	0.172	-2.54197	2.55469e-21	7.80203e-18

## Sheet: Supplementary Table S2
Supplementary Table S2: List of primers used for QPCR experiments
ama-1	Forward	TGGAACTCTGGAGTCACACC
	Reverse	CATCCTCCTTCATTGAACGG
mtl-1	Forward	ATGGCTTGCAAGTGTGACTG
	Reverse	GCTTCTGCTCTGCACAATGA
lipl-1	Forward	GGACTTAAAGTTGAAGCTGGAG
	Reverse	AACACGAGTTGCGTTAAGC
lys-7	Forward	CCATTCGGCATCAGTCAAG
	Reverse	CTGAGCGTGGTTTGGACATA
daf-2	Forward	GCCCGAATGTTGTGAAAACT
	Reverse	CCAGTGCTTCTGAATCGTCA
let-363	Forward	GGTGTTGAATGGCTTGTCCT
	Reverse	CTTTGCTGTTTCGTGGATGA
lys-5	Forward	TTCCCTTGCCTAAAATCGAC
	Reverse	CAATGAATGCACGGTTGCTA
lpd-3	Forward	CCGAGAACAATGGGAAATGA
	Reverse	CGGGTGGATAGAAGAACGAA
irg-5	Forward	TGCGATGGATGCAACAGTAT
	Reverse	CTTGAACGGTGAACGAGACA
irg-4	Forward	TGCAACTGTCGGAGAAAAGA
	Reverse	CGATGGACGAGTGATGTTTG
dod-24	Forward	GATGGATGGGATGGACAGAG
	Reverse	CATCGTTCTGGAGCAATTCA
sdz-24	Forward	TCACCGACTCGTTAGG
	Reverse	CTGTGCGATTTGGATA
ist-1	Forward	GGGACCTGATATGGTTGTGTGT
	Reverse	ACTTCCAATGGAGACGCATCTT

## Sheet: Supplementary Table S3
Supplementary Table S3: KEGG pathways describing genes upregulated by NL treatment in C. elegans .
#Term	Database	ID	Input number	Background number	P-Value	Corrected P-Value	Input	enrich ratio	Hyperlink
Arachidonic acid metabolism	KEGG PATHWAY	cel00590	2	18	0.014858	0.0537172	gst-30|C07E3.9	0.111111	http://www.genome.jp/kegg-bin/show_pathway?cel00590/cel:CELE_C07E3.9%09red/cel:CELE_ZK546.11%09red
Porphyrin and chlorophyll metabolism	KEGG PATHWAY	cel00860	2	21	0.0194235	0.0573869	ugt-6|fecl-1	0.0952381	http://www.genome.jp/kegg-bin/show_pathway?cel00860/cel:CELE_ZC455.4%09red/cel:CELE_K07G5.6%09red
Pentose and glucuronate interconversions	KEGG PATHWAY	cel00040	2	22	0.0210598	0.0573869	ugt-6|dhs-21	0.0909091	http://www.genome.jp/kegg-bin/show_pathway?cel00040/cel:CELE_R11D1.11%09red/cel:CELE_ZC455.4%09red
Biosynthesis of unsaturated fatty acids	KEGG PATHWAY	cel01040	2	22	0.0210598	0.0573869	maoc-1|elo-6	0.0909091	http://www.genome.jp/kegg-bin/show_pathway?cel01040/cel:CELE_F41H10.8%09red/cel:CELE_E04F6.3%09red
Fatty acid elongation	KEGG PATHWAY	cel00062	2	23	0.0227513	0.0573869	ech-7|elo-6	0.0869565	http://www.genome.jp/kegg-bin/show_pathway?cel00062/cel:CELE_F41H10.8%09red/cel:CELE_Y105E8A.4%09red
Tyrosine metabolism	KEGG PATHWAY	cel00350	2	24	0.0244969	0.0575678	D2063.1|sodh-1	0.0833333	http://www.genome.jp/kegg-bin/show_pathway?cel00350/cel:CELE_K12G11.3%09red/cel:CELE_D2063.1%09red
Glycine, serine and threonine metabolism	KEGG PATHWAY	cel00260	2	27	0.0300465	0.067247	C15B12.1|cth-1	0.0740741	http://www.genome.jp/kegg-bin/show_pathway?cel00260/cel:CELE_C15B12.1%09red/cel:CELE_F22B8.6%09red
Retinol metabolism	KEGG PATHWAY	cel00830	3	22	0.00160724	0.00777627	ugt-6|D2063.1|sodh-1	0.136364	http://www.genome.jp/kegg-bin/show_pathway?cel00830/cel:CELE_ZC455.4%09red/cel:CELE_K12G11.3%09red/cel:CELE_D2063.1%09red
Fatty acid degradation	KEGG PATHWAY	cel00071	3	51	0.0141985	0.0537172	ech-7|D2063.1|sodh-1	0.0588235	http://www.genome.jp/kegg-bin/show_pathway?cel00071/cel:CELE_Y105E8A.4%09red/cel:CELE_K12G11.3%09red/cel:CELE_D2063.1%09red
Drug metabolism - other enzymes	KEGG PATHWAY	cel00983	3	57	0.0188032	0.0573869	ugt-6|gst-4|gst-5	0.0526316	http://www.genome.jp/kegg-bin/show_pathway?cel00983/cel:CELE_ZC455.4%09red/cel:CELE_K08F4.7%09red/cel:CELE_R03D7.6%09red
Fatty acid metabolism	KEGG PATHWAY	cel01212	3	62	0.023199	0.0573869	ech-7|maoc-1|elo-6	0.0483871	http://www.genome.jp/kegg-bin/show_pathway?cel01212/cel:CELE_F41H10.8%09red/cel:CELE_Y105E8A.4%09red/cel:CELE_E04F6.3%09red
Longevity regulating pathway - worm	KEGG PATHWAY	cel04212	3	71	0.032392	0.0692012	ins-7|mtl-1|gst-4	0.0422535	http://www.genome.jp/kegg-bin/show_pathway?cel04212/cel:CELE_ZK1251.2%09red/cel:CELE_K08F4.7%09red/cel:CELE_K11G9.6%09red
Glutathione metabolism	KEGG PATHWAY	cel00480	4	50	0.00165453	0.00777627	gst-4|C44B7.7|gst-5|gst-30	0.08	http://www.genome.jp/kegg-bin/show_pathway?cel00480/cel:CELE_C44B7.7%09red/cel:CELE_K08F4.7%09red/cel:CELE_R03D7.6%09red/cel:CELE_ZK546.11%09red
Metabolism of xenobiotics by cytochrome P450	KEGG PATHWAY	cel00980	6	40	4.43241e-06	8.95501e-05	gst-4|gst-5|ugt-6|D2063.1|gst-30|sodh-1	0.15	http://www.genome.jp/kegg-bin/show_pathway?cel00980/cel:CELE_ZK546.11%09red/cel:CELE_K08F4.7%09red/cel:CELE_D2063.1%09red/cel:CELE_ZC455.4%09red/cel:CELE_R03D7.6%09red/cel:CELE_K12G11.3%09red
TGF-beta signaling pathway	KEGG PATHWAY	cel04350	6	42	5.71597e-06	8.95501e-05	skr-10|skr-12|skr-13|skr-5|skr-8|skr-9	0.142857	http://www.genome.jp/kegg-bin/show_pathway?cel04350/cel:CELE_Y105C5B.13%09red/cel:CELE_F47H4.10%09red/cel:CELE_C52D10.6%09red/cel:CELE_C52D10.7%09red/cel:CELE_C52D10.8%09red/cel:CELE_C52D10.9%09red
Peroxisome	KEGG PATHWAY	cel04146	6	76	0.000124807	0.0010456	F18F11.1|C15B12.1|prx-2|prx-3|T20B3.1|maoc-1	0.0789474	http://www.genome.jp/kegg-bin/show_pathway?cel04146/cel:CELE_T20B3.1%09red/cel:CELE_C15B12.1%09red/cel:CELE_ZK809.7%09red/cel:CELE_E04F6.3%09red/cel:CELE_F18F11.1%09red/cel:CELE_C15H9.8%09red
Wnt signaling pathway	KEGG PATHWAY	cel04310	6	77	0.000133481	0.0010456	skr-10|skr-12|skr-13|skr-5|skr-8|skr-9	0.0779221	http://www.genome.jp/kegg-bin/show_pathway?cel04310/cel:CELE_Y105C5B.13%09red/cel:CELE_F47H4.10%09red/cel:CELE_C52D10.6%09red/cel:CELE_C52D10.7%09red/cel:CELE_C52D10.8%09red/cel:CELE_C52D10.9%09red
Ubiquitin mediated proteolysis	KEGG PATHWAY	cel04120	6	87	0.000249234	0.00167343	skr-10|skr-12|skr-13|skr-5|skr-8|skr-9	0.0689655	http://www.genome.jp/kegg-bin/show_pathway?cel04120/cel:CELE_Y105C5B.13%09red/cel:CELE_F47H4.10%09red/cel:CELE_C52D10.6%09red/cel:CELE_C52D10.7%09red/cel:CELE_C52D10.8%09red/cel:CELE_C52D10.9%09red
Protein processing in endoplasmic reticulum	KEGG PATHWAY	cel04141	6	136	0.00228274	0.00975354	skr-10|skr-12|skr-13|skr-5|skr-8|skr-9	0.0441176	http://www.genome.jp/kegg-bin/show_pathway?cel04141/cel:CELE_Y105C5B.13%09red/cel:CELE_F47H4.10%09red/cel:CELE_C52D10.6%09red/cel:CELE_C52D10.7%09red/cel:CELE_C52D10.8%09red/cel:CELE_C52D10.9%09red
Drug metabolism - cytochrome P450	KEGG PATHWAY	cel00982	7	45	5.57868e-07	2.62198e-05	fmo-2|gst-4|gst-5|ugt-6|D2063.1|gst-30|sodh-1	0.155556	http://www.genome.jp/kegg-bin/show_pathway?cel00982/cel:CELE_K08C7.5%09red/cel:CELE_ZK546.11%09red/cel:CELE_K08F4.7%09red/cel:CELE_D2063.1%09red/cel:CELE_ZC455.4%09red/cel:CELE_R03D7.6%09red/cel:CELE_K12G11.3%09red
Lysosome	KEGG PATHWAY	cel04142	7	99	6.58941e-05	0.000774255	lipl-5|F32H5.1|nuc-1|lipl-1|asm-3|pho-11|smf-3	0.0707071	http://www.genome.jp/kegg-bin/show_pathway?cel04142/cel:CELE_W03G1.7%09red/cel:CELE_F54F3.3%09red/cel:CELE_Y69A2AR.4%09red/cel:CELE_C07B5.5%09red/cel:CELE_ZK6.7%09red/cel:CELE_F32H5.1%09red/cel:CELE_C05C10.4%09red
Metabolic pathways	KEGG PATHWAY	cel01100	19	887	0.0010472	0.00615228	asm-3|C10C5.5|ech-7|ugt-6|C15B12.1|gst-4|gst-5|elo-6|dhs-21|fecl-1|C07E3.9|C44B7.7|gst-30|C45E5.1|maoc-1|cth-1|D2063.1|pho-11|sodh-1	0.0214205	http://www.genome.jp/kegg-bin/show_pathway?cel01100/cel:CELE_C10C5.5%09red/cel:CELE_W03G1.7%09red/cel:CELE_K07G5.6%09red/cel:CELE_C45E5.1%09red/cel:CELE_C15B12.1%09red/cel:CELE_F41H10.8%09red/cel:CELE_F22B8.6%09red/cel:CELE_ZK546.11%09red/cel:CELE_R11D1.11%09red/cel:CELE_C44B7.7%09red/cel:CELE_K08F4.7%09red/cel:CELE_Y105E8A.4%09red/cel:CELE_D2063.1%09red/cel:CELE_ZC455.4%09red/cel:CELE_E04F6.3%09…

## Sheet: Supplementary Table S4
Supplementary Table S4: Gene ontology terms describing genes upregulated by NL treatment in C. elegans .
#Term	Database	ID	Input number	Background number	P-Value	Corrected P-Value	Input	Hyperlink
membrane	Gene Ontology	GO:0016020	90	6222	2.58763e-05	0.000642927	col-169|cyp-25A1|aqp-1|T23E7.6|F17C11.6|srr-3|C04F12.7|C53C11.2|srg-31|Y43F8B.10|dhs-2|K10D3.6|tsp-10|dpy-4|hmit-1.1|cnc-2|Y14H12A.1|T22D1.8|R144.11|T01C3.11|smf-3|C17G1.2|M04D5.3|C05C12.4|ugt-6|col-180|R12C12.9|T04C12.8|C24D10.5|Y17G9A.4|acn-1|dsl-2|cuti-1|Y38H6C.15|ins-7|F11A5.15|col-3|col-107|acd-1|cdf-2|dct-11|F57C9.6|F47B8.2|F11E6.11|chil-23|Y4C6B.2|ZK84.2|B0334.6|sqt-2|ZK512.11|fmo-2|Y19D10…	http://amigo.geneontology.org/amigo/term/GO:0016020
integral component of membrane	Gene Ontology	GO:0016021	87	5882	1.62142e-05	0.000476107	col-169|cyp-25A1|aqp-1|T23E7.6|F17C11.6|srr-3|C04F12.7|C53C11.2|srg-31|Y43F8B.10|dhs-2|K10D3.6|tsp-10|dpy-4|hmit-1.1|cnc-2|Y14H12A.1|T22D1.8|R144.11|T01C3.11|smf-3|C17G1.2|M04D5.3|C05C12.4|ugt-6|col-180|R12C12.9|T04C12.8|C24D10.5|Y17G9A.4|dsl-2|cuti-1|Y38H6C.15|ins-7|F11A5.15|col-3|col-107|acd-1|cdf-2|dct-11|F57C9.6|F47B8.2|F11E6.11|chil-23|Y4C6B.2|ZK84.2|B0334.6|sqt-2|ZK512.11|fmo-2|Y19D10A.11|s…	http://amigo.geneontology.org/amigo/term/GO:0016021
extracellular space	Gene Ontology	GO:0005615	26	303	1.58397e-16	5.11622e-14	ttr-17|ttr-35|C07A4.2|ttr-47|lon-8|nlp-29|scl-24|T23B12.8|ttr-26|ttr-21|F38A5.22|ttr-48|dos-1|ttr-29|scl-2|dpy-4|lin-44|cpi-1|asm-3|cnc-2|F32H5.1|hrg-3|ttr-2|Y18H1A.9|ttr-51|ttr-54	http://amigo.geneontology.org/amigo/term/GO:0005615
defense response to bacterium	Gene Ontology	GO:0042742	3	14	0.000502312	0.00737485	abf-2|nlp-29|nlp-31	http://amigo.geneontology.org/amigo/term/GO:0042742
structural constituent of cuticle	Gene Ontology	GO:0042302	18	166	1.99211e-13	2.14483e-11	col-169|col-90|col-73|col-41|col-149|col-12|col-10|sqt-2|dpy-4|cut-2|ram-2|col-3|col-107|rol-8|lon-3|col-183|col-180|rol-6	http://amigo.geneontology.org/amigo/term/GO:0042302
extracellular region	Gene Ontology	GO:0005576	18	325	5.69508e-09	3.06585e-07	nlp-31|nlp-29|cut-2|Y45F10C.4|ins-7|thn-2|nlp-28|T23B12.8|lin-44|abf-2|asp-17|C07E3.9|ttr-2|lbp-2|asm-3|ule-4|lon-8|lbp-1	http://amigo.geneontology.org/amigo/term/GO:0005576
defense response to other organism	Gene Ontology	GO:0098542	6	21	1.62779e-07	6.57222e-06	nlp-31|nlp-29|nlp-28|fipr-1|fipr-3|abf-2	http://amigo.geneontology.org/amigo/term/GO:0098542
lipid catabolic process	Gene Ontology	GO:0016042	6	63	4.73226e-05	0.00101901	lips-11|lipl-5|C07E3.9|lipl-1|lipl-2|fil-1	http://amigo.geneontology.org/amigo/term/GO:0016042
plasma membrane	Gene Ontology	GO:0005886	14	875	0.0422774	0.210966	acn-1|hrg-4|hrg-1|Y4C6B.2|aex-4|cdf-2|dhs-21|ptr-4|K10D6.2|K12C11.3|best-7|best-5|F58G6.9|smf-3	http://amigo.geneontology.org/amigo/term/GO:0005886
protein ubiquitination	Gene Ontology	GO:0016567	6	166	0.00582414	0.0458829	skr-10|skr-12|skr-13|skr-5|skr-8|skr-9	http://amigo.geneontology.org/amigo/term/GO:0016567
defense response to Gram-positive bacterium	Gene Ontology	GO:0050830	11	70	2.86536e-10	1.85102e-08	irg-5|thn-2|drd-50|abf-2|lys-7|spp-2|spp-5|F53A9.8|clec-7|sodh-1|clec-218	http://amigo.geneontology.org/amigo/term/GO:0050830
lysosome	Gene Ontology	GO:0005764	7	117	0.000176287	0.00316337	hrg-1|lipl-5|F32H5.1|nuc-1|asp-17|lipl-1|asm-3	http://amigo.geneontology.org/amigo/term/GO:0005764
collagen trimer	Gene Ontology	GO:0005581	9	55	8.86496e-09	4.09055e-07	col-90|col-12|col-10|clx-1|col-17|col-3|rol-8|lon-3|rol-6	http://amigo.geneontology.org/amigo/term/GO:0005581
lipid metabolic process	Gene Ontology	GO:0006629	9	207	0.000220356	0.00374605	B0035.13|elo-6|lipl-5|C07E3.9|lipl-1|lipl-2|K03H6.2|asm-3|F58B6.1	http://amigo.geneontology.org/amigo/term/GO:0006629
carbohydrate binding	Gene Ontology	GO:0030246	10	287	0.000545841	0.00766551	F56A4.2|clec-42|clec-222|clec-221|clec-232|clec-196|clec-190|clec-7|clec-72|clec-218	http://amigo.geneontology.org/amigo/term/GO:0030246
molecular_function	Gene Ontology	GO:0003674	7	205	0.0040285	0.0394305	thn-2|nlp-29|col-10|abf-2|dod-24|F55G11.4|cnc-2	http://amigo.geneontology.org/amigo/term/GO:0003674
oxidation-reduction process	Gene Ontology	GO:0055114	12	539	0.00627617	0.0478378	gst-20|cyp-25A1|fmo-2|dhs-2|F47B8.4|C15B12.1|dhs-20|dhs-21|gpdh-1|D2063.1|glrx-21|sodh-1	http://amigo.geneontology.org/amigo/term/GO:0055114
cullin family protein binding	Gene Ontology	GO:0097602	6	26	4.78988e-07	1.71904e-05	skr-10|skr-12|skr-13|skr-5|skr-8|skr-9	http://amigo.geneontology.org/amigo/term/GO:0097602
SCF-dependent proteasomal ubiquitin-dependent protein catabolic process	Gene Ontology	GO:0031146	6	34	1.90449e-06	6.1515e-05	skr-10|skr-12|skr-13|skr-5|skr-8|skr-9	http://amigo.geneontology.org/amigo/term/GO:0031146
ligase activity	Gene Ontology	GO:0016874	6	94	0.000368984	0.00567532	skr-10|skr-12|skr-13|skr-5|skr-8|skr-9	http://amigo.geneontology.org/amigo/term/GO:0016874
ubiquitin-dependent protein catabolic process	Gene Ontology	GO:0006511	6	122	0.00134926	0.0181588	skr-10|skr-12|skr-13|skr-5|skr-8|skr-9	http://amigo.geneontology.org/amigo/term/GO:0006511
defense response to Gram-negative bacterium	Gene Ontology	GO:0050829	17	99	1.03814e-15	1.6766e-13	nlp-31|hrg-3|dod-24|thn-2|abf-2|aqp-1|C55A6.7|lipl-5|dod-22|lys-7|F17E9.3|spp-5|ttr-21|F55G11.4|maoc-1|cnc-2|irg-4	http://amigo.geneontology.org/amigo/term/GO:0050829
hydrolase activity	Gene Ontology	GO:0016787	17	831	0.00298851	0.0301652	lips-11|C10C5.5|lipl-5|B0035.13|C23H4.2|bigr-1|asm-3|nuc-1|asp-17|C07E3.9|lipl-1|lipl-2|K03H6.2|C45E5.1|F58B6.1|fil-1|pho-11	http://amigo.geneontology.org/amigo/term/GO:0016787
defense response to fungus	Gene Ontology	GO:0050832	5	30	1.80821e-05	0.000486709	nlp-31|lys-7|cnc-2|nlp-29|abf-2	http://amigo.geneontology.org/amigo/term/GO:0050832
nematode male tail tip morphogenesis	Gene Ontology	GO:0045138	5	97	0.00278179	0.0289844	ram-2|acn-1|ptr-4|lin-44|lon-8	http://amigo.geneontology.org/amigo/term/GO:0045138
neuropeptide signaling pathway	Gene Ontology	GO:0007218	5	130	0.00902778	0.062042	nlp-39|nlp-31|nlp-17|nlp-29|nlp-28	http://amigo.geneontology.org/amigo/term/GO:0007218
heme binding	Gene Ontology	GO:0020037	5	156	0.0181483	0.104677	cyp-25A1|T19C4.5|hrg-3|hrg-1|hrg-4	http://amigo.geneontology.org/amigo/term/GO:0020037
hydrolase activity, acting on ester bonds	Gene Ontology	GO:0016788	4	29	0.000249853	0.00403512	lipl-5|lipl-2|Y65B4BR.1|lipl-1	http://amigo.geneontology.org/amigo/term/GO:0016788
glutathione metabolic process	Gene Ontology	GO:0006749	4	51	0.00177126	0.0221072	gst-30|gst-20|gst-4|gst-5	http://amigo.geneontology.org/amigo/term/GO:0006749
glutathione transferase activity	Gene Ontology	GO:0004364	4	52	0.00189358	0.0226528	gst-30|gst-20|gst-4|gst-5	http://amigo.geneontology.org/amigo/term/GO:0004364
lipid binding	Gene Ontology	GO:0008289	4	70	0.00520103	0.0437838	far-3|lbp-7|lbp-1|lbp-2	http://amigo.geneontology.org/amigo/term/GO:0008289
cellular_component	Gene Ontology	GO:0005575	4	128	0.0359494	0.190355	acn-1|col-10|gst-5|F55G11.4	http://amigo.geneontology.org/amigo/term/GO:0005575
killing of cells of other organism	Gene Ontology	GO:0031640	3	5	4.40438e-05	0.00101615	abf-2|nlp-29|nlp-31	http://amigo.geneontology.org/amigo/term/GO:0031640
heme transport	Gene Ontology	GO:0015886	3	6	6.56062e-05	0.00124652	hrg-4|hrg-3|hrg-1	http://amigo.geneontology.org/amigo/term/GO:0015886
heme transmembrane transporter activity	Gene Ontology	GO:0015232	3	6	6.56062e-05	0.00124652	hrg-4|hrg-3|hrg-1	http://amigo.geneontology.org/amigo/term/GO:0015232
innate immune response	Gene Ontology	GO:0045087	20	264	4.32061e-12	3.48889e-10	F01D5.3|irg-5|maoc-1|drd-50|aqp-1|C55A6.7|F47B8.4|gst-5|F54B8.4|C08E8.4|dod-22|lys-7|D2007.1|C50F4.9|dod-24|C14C6.5|F54D5.4|cnc-2|F55G11.8|irg-4	http://amigo.geneontology.org/amigo/term/GO:0045087
phospholipid metabolic process	Gene Ontology	GO:0006644	3	27	0.00274066	0.0289844	H23N18.5|C07E3.9|Y65B4BR.1	http://amigo.geneontology.org/amigo/term/GO:0006644
cuticle development involved in collagen and cuticulin-based cuticle molting cycle	Gene Ontology	GO:0042338	3	27	0.00274066	0.0289844	rol-6|sqt-2|dpy-4	http://amigo.geneontology.org/amigo/term/GO:0042338
lysosomal membrane	Gene Ontology	GO:0005765	3	42	0.00863889	0.06066	hrg-4|dct-11|hrg-1	http://amigo.geneontology.org/amigo/term/GO:0005765
phosphatase activity	Gene Ontology	GO:0016791	3	46	0.0109132	0.066509	C45E5.1|pho-11|pho-8	http://amigo.geneontology.org/amigo/term/GO:0016791
peroxisome	Gene Ontology	GO:0005777	3	46	0.0109132	0.066509	B0272.4|C15B12.1|T20B3.1	http://amigo.geneontology.org/amigo/term/GO:0005777
dephosphorylation	Gene Ontology	GO:0016311	3	78	0.0406669	0.210966	C45E5.1|pho-11|pho-8	http://amigo.geneontology.org/amigo/term/GO:0016311
alcohol dehydrogenase (NAD+) activity	Gene Ontology	GO:0004022	2	5	0.00177952	0.0221072	D2063.1|sodh-1	http://amigo.geneontology.org/amigo/term/GO:0004022
larval development	Gene Ontology	GO:0002164	2	6	0.00235802	0.0272014	skr-10|col-10	http://amigo.geneontology.org/amigo/term/GO:0002164
response to cadmium ion	Gene Ontology	GO:0046686	2	9	0.0045465	0.0419577	mtl-2|mtl-1	http://amigo.geneontology.org/amigo/term/GO:0046686
copper ion transmembrane transport	Gene Ontology	GO:0035434	2	9	0.0045465	0.0419577	F58G6.9|K12C11.3	http://amigo.geneontology.org/amigo/term/GO:0035434
arachidonic acid secretion	Gene Ontology	GO:0050482	2	10	0.00542215	0.0437838	H23N18.5|C07E3.9	http://amigo.geneontology.org/amigo/term/GO:0050482
phospholipase A2 activity	Gene Ontology	GO:0004623	2	10	0.00542215	0.0437838	H23N18.5|C07E3.9	http://amigo.geneontology.org/amigo/term/GO:0004623
negative regulation of multicellular organism growth	Gene Ontology	GO:0040015	2	10	0.00542215	0.0437838	lon-8|lon-3	http://amigo.geneontology.org/amigo/term/GO:0040015
copper ion transmembrane transporter activity	Gene Ontology	GO:0005375	2	10	0.00542215	0.0437838	F58G6.9|K12C11.3	http://amigo.geneontology.org/amigo/term/GO:0005375
iron ion transmembrane transport	Gene Ontology	GO:0034755	2	11	0.0063685	0.0478378	K07G5.5|smf-3	http://amigo.geneontology.org/amigo/term/GO:0034755
cellular copper ion homeostasis	Gene Ontology	GO:0006878	2	12	0.00738415	0.0542064	F58G6.9|K12C11.3	http://amigo.geneontology.org/amigo/term/GO:0006878
structural constituent of collagen and cuticulin-based cuticle	Gene Ontology	GO:0042329	2	13	0.00846774	0.06066	rol-6|lon-3	http://amigo.geneontology.org/amigo/term/GO:0042329
channel activity	Gene Ontology	GO:0015267	2	15	0.0108333	0.066509	aqp-1|spp-5	http://amigo.geneontology.org/amigo/term/GO:0015267
organelle membrane	Gene Ontology	GO:0031090	2	15	0.0108333	0.066509	fmo-2|smf-3	http://amigo.geneontology.org/amigo/term/GO:0031090
ecdysis, collagen and cuticulin-based cuticle	Gene Ontology	GO:0042395	2	15	0.0108333	0.066509	acn-1|mlt-4	http://amigo.geneontology.org/amigo/term/GO:0042395
collagen and cuticulin-based cuticle extracellular matrix	Gene Ontology	GO:0060102	2	15	0.0108333	0.066509	rol-6|lon-3	http://amigo.geneontology.org/amigo/term/GO:0060102
lipase activity	Gene Ontology	GO:0016298	2	17	0.0134546	0.0804787	lips-11|fil-1	http://amigo.geneontology.org/amigo/term/GO:0016298
zinc ion transmembrane transport	Gene Ontology	GO:0071577	2	20	0.0178436	0.104677	K07G5.5|cdf-2	http://amigo.geneontology.org/amigo/term/GO:0071577
cation transmembrane transporter activity	Gene Ontology	GO:0008324	2	21	0.0194235	0.110067	K07G5.5|cdf-2	http://amigo.geneontology.org/amigo/term/GO:0008324
protein disulfide oxidoreductase activity	Gene Ontology	GO:0015035	2	24	0.0244969	0.136423	F47B8.4|glrx-21	http://amigo.geneontology.org/amigo/term/GO:0015035
aspartic-type endopeptidase activity	Gene Ontology	GO:0004190	2	25	0.0262954	0.143956	asp-8|asp-17	http://amigo.geneontology.org/amigo/term/GO:0004190
hormone activity	Gene Ontology	GO:0005179	2	28	0.031997	0.17225	ins-7|T23B12.8	http://amigo.geneontology.org/amigo/term/GO:0005179
electron transfer activity	Gene Ontology	GO:0009055	2	33	0.0424545	0.210966	F47B8.4|glrx-21	http://amigo.geneontology.org/amigo/term/GO:0009055
fatty acid beta-oxidation	Gene Ontology	GO:0006635	2	33	0.0424545	0.210966	ech-7|maoc-1	http://amigo.geneontology.org/amigo/term/GO:0006635
electron transport chain	Gene Ontology	GO:0022900	2	35	0.0469474	0.218795	F47B8.4|glrx-21	http://amigo.geneontology.org/amigo/term/GO:0022900
chloride channel complex	Gene Ontology	GO:0034707	2	35	0.0469474	0.218795	best-7|best-5	http://amigo.geneontology.org/amigo/term/GO:0034707
